# Supplementary material for: Genome-Wide Analysis of LysM-Containing Gene Family in Wheat: Structural and Phylogenetic Analysis during Development and Defense
Source: Genes (Basel). 2020 Dec 29;12(1):31. doi: 10.3390/genes12010031 (PMC7823900; doi:10.3390/genes12010031)
Supplement: Supplementary file 1 [file genes-12-00031-s001.zip]

Archive with 4 entries (4 files):
- Supplement Table 3 Details of the cis-element for LysM family in wheat.xlsx
- Supplement file 1 Details of the conserved motif in LysM family members.doc
- Supplement Table 1 Details of the LysM family proteins in wheat.xlsx
- Supplement table 2 one-to-one orthologous relationships.xlsx
