# Supplementary material for: Genome-Wide Analysis of LysM-Containing Gene Family in Wheat: Structural and Phylogenetic Analysis during Development and Defense
Source: Genes (Basel). 2020 Dec 29;12(1):31. doi: 10.3390/genes12010031 (PMC7823900; doi:10.3390/genes12010031)
Supplement: Supplementary file 1 [file genes-12-00031-s001.zip › Supplement Table 3 Details of the cis-element for LysM family in wheat.xlsx]

## Sheet: Sheet1
Supplement Table 3 Details of the cis-element for LysM family in wheat
Gene names	Cis-element name	Cis-element IDs	Start	End	Remark label
Ta3A-LysM3	GT1CONSENSUS	S000198	41	46	G
Ta3A-LysM3	ELRECOREPCRP1	S000142	206	211	E
Ta3A-LysM3	WBOXATNPR1	S000390	225	229	W
Ta3A-LysM3	GT1CONSENSUS	S000198	469	474	G
Ta3A-LysM3	GT1CONSENSUS	S000198	525	530	G
Ta3A-LysM3	WBOXATNPR1	S000390	560	564	W
Ta3A-LysM3	ELRECOREPCRP1	S000142	722	727	E
Ta3A-LysM3	WBOXATNPR1	S000390	1003	1007	W
Ta3A-LysM3	WRKY71OS	S000447	1004	1007	R
Ta3A-LysM3	WRKY71OS	S000447	1118	1121	R
Ta3A-LysM3	GT1CONSENSUS	S000198	1140	1145	G
Ta3A-LysM4	GT1CONSENSUS	S000198	54	59	G
Ta3A-LysM4	WRKY71OS	S000447	310	313	R
Ta3A-LysM4	GCCCORE	S000430	780	785	C
Ta3A-LysM4	GT1GMSCAM4	S000453	958	963	T
Ta3A-LysM4	WBOXATNPR1	S000390	1062	1066	W
Ta3A-LysM4	WRKY71OS	S000447	1063	1066	R
Ta3A-LysM4	WRKY71OS	S000447	1515	1518	R
Ta3A-LysM2	GT1CONSENSUS	S000198	165	170	G
Ta3A-LysM2	GT1CONSENSUS	S000198	296	301	G
Ta3A-LysM2	WRKY71OS	S000447	630	633	R
Ta3A-LysM2	WBOXATNPR1	S000390	689	693	W
Ta3A-LysM2	GT1CONSENSUS	S000198	726	731	G
Ta3A-LysM2	WRKY71OS	S000447	777	780	R
Ta3A-LysM2	GT1GMSCAM4	S000453	942	947	T
Ta3A-LysM2	WRKY71OS	S000447	978	981	R
Ta3A-LysM2	WRKY71OS	S000447	1007	1010	R
Ta3A-LysM2	GT1CONSENSUS	S000198	1160	1165	G
Ta3A-LysM2	WRKY71OS	S000447	1347	1350	R
Ta3A-LysM6	GT1CONSENSUS	S000198	17	22	G
Ta3A-LysM6	GT1GMSCAM4	S000453	376	381	T
Ta3A-LysM6	WBOXATNPR1	S000390	439	443	W
Ta3A-LysM6	GT1GMSCAM4	S000453	517	522	T
Ta3A-LysM6	GT1CONSENSUS	S000198	605	610	G
Ta3A-LysM6	GT1GMSCAM4	S000453	613	618	T
Ta3A-LysM6	GT1CONSENSUS	S000198	639	644	G
Ta3A-LysM6	GT1CONSENSUS	S000198	654	659	G
Ta3A-LysM6	GT1CONSENSUS	S000198	692	697	G
Ta3A-LysM6	WBOXATNPR1	S000390	878	882	W
Ta3A-LysM6	WRKY71OS	S000447	1048	1051	R
Ta3A-LysM6	GT1CONSENSUS	S000198	1093	1098	G
Ta3A-LysM6	WRKY71OS	S000447	1267	1270	R
Ta3A-LysM6	GT1GMSCAM4	S000453	1146	1151	T
Ta3A-LysM6	WRKY71OS	S000447	1267	1270	R
Ta3A-LysM5	WRKY71OS	S000447	12	15	R
Ta3A-LysM5	GT1CONSENSUS	S000198	27	32	G
Ta3A-LysM5	GT1CONSENSUS	S000198	101	106	G
Ta3A-LysM5	WRKY71OS	S000447	355	358	R
Ta3A-LysM5	GT1CONSENSUS	S000198	971	976	G
Ta3A-LysM5	WRKY71OS	S000447	1021	1024	R
Ta3A-LysM5	GT1CONSENSUS	S000198	1207	1212	G
Ta3A-LysM5	GT1CONSENSUS	S000198	1229	1234	G
Ta3A-LysM5	WRKY71OS	S000447	1255	1258	R
Ta3A-LysM5	WRKY71OS	S000447	1438	1441	R
Ta3ALysM-RLK1	WRKY71OS	S000447	226	229	R
Ta3ALysM-RLK1	GT1CONSENSUS	S000198	273	278	G
Ta3ALysM-RLK1	GT1CONSENSUS	S000198	489	494	G
Ta3ALysM-RLK1	GT1CONSENSUS	S000198	714	719	G
Ta3ALysM-RLK1	WBOXATNPR1	S000390	918	922	W
Ta3ALysM-RLK1	WRKY71OS	S000447	992	995	R
Ta3ALysM-RLK1	WRKY71OS	S000447	1031	1034	R
Ta3ALysM-RLK1	SEBFCONSSTPR10A	S000391	1068	1074	S
Ta3ALysM-RLK1	WBOXATNPR1	S000390	1195	1199	W
Ta3ALysM-RLK1	GT1CONSENSUS	S000198	1470	1475	G
Ta3B-LysM2	ELRECOREPCRP1	S000142	580	585	E
Ta3B-LysM2	GT1CONSENSUS	S000198	648	653	G
Ta3B-LysM2	WRKY71OS	S000447	677	680	R
Ta3B-LysM2	GT1CONSENSUS	S000198	779	784	G
Ta3B-LysM2	GT1CONSENSUS	S000198	985	990	G
Ta3B-LysM2	WBOXATNPR1	S000390	990	994	W
Ta3B-LysM2	GT1CONSENSUS	S000198	1059	1064	G
Ta3B-LysM2	WRKY71OS	S000447	1261	1264	R
Ta3B-LysM6	WRKY71OS	S000447	236	239	R
Ta3B-LysM6	GCCCORE	S000430	418	423	C
Ta3B-LysM6	GT1CONSENSUS	S000198	781	786	G
Ta3B-LysM6	GT1CONSENSUS	S000198	815	820	G
Ta3B-LysM6	GT1CONSENSUS	S000198	926	931	G
Ta3B-LysM6	GT1GMSCAM4	S000453	1169	1174	T
Ta3B-LysM6	WRKY71OS	S000447	1277	1280	R
Ta3B-LysM5	WRKY71OS	S000447	8	11	R
Ta3B-LysM5	GT1CONSENSUS	S000198	37	42	G
Ta3B-LysM5	GT1CONSENSUS	S000198	371	376	G
Ta3B-LysM5	GT1CONSENSUS	S000198	648	653	G
Ta3B-LysM5	WBOXATNPR1	S000390	815	819	W
Ta3B-LysM5	WRKY71OS	S000447	816	819	R
Ta3B-LysM5	SEBFCONSSTPR10A	S000391	1041	1047	S
Ta3B-LysM5	SEBFCONSSTPR10A	S000391	1104	1110	S
Ta3B-LysM5	WRKY71OS	S000447	1295	1298	R
Ta3B-LysM4	WRKY71OS	S000447	15	18	R
Ta3B-LysM4	WRKY71OS	S000447	45	48	R
Ta3B-LysM4	GT1CONSENSUS	S000198	158	163	G
Ta3B-LysM4	GT1GMSCAM4	S000453	202	207	T
Ta3B-LysM4	WRKY71OS	S000447	322	325	R
Ta3B-LysM4	WRKY71OS	S000447	338	341	R
Ta3B-LysM4	WRKY71OS	S000447	500	503	R
Ta3B-LysM4	WRKY71OS	S000447	544	547	R
Ta3B-LysM4	GT1CONSENSUS	S000198	681	686	G
Ta3B-LysM4	WRKY71OS	S000447	804	807	R
Ta3B-LysM4	WRKY71OS	S000447	929	932	R
Ta3B-LysM4	WBOXATNPR1	S000390	1101	1105	W
Ta3B-LysM4	SEBFCONSSTPR10A	S000391	1174	1180	S
Ta3B-LysM3	GCCCORE	S000430	234	239	C
Ta3B-LysM3	WRKY71OS	S000447	335	338	R
Ta3B-LysM3	WRKY71OS	S000447	552	555	R
Ta3B-LysM3	WRKY71OS	S000447	967	970	R
Ta3B-LysM3	GT1CONSENSUS	S000198	1051	1056	G
Ta3B-LysM3	WRKY71OS	S000447	1126	1129	R
Ta3B-LysM3	GT1CONSENSUS	S000198	1172	1177	G
Ta3B-LysM3	WRKY71OS	S000447	1350	1353	R
Ta3BLysM-RLK1	WBOXATNPR1	S000390	3	7	W
Ta3BLysM-RLK1	WRKY71OS	S000447	4	7	R
Ta3BLysM-RLK1	WRKY71OS	S000447	443	446	R
Ta3BLysM-RLK1	GT1CONSENSUS	S000198	490	495	G
Ta3BLysM-RLK1	GT1GMSCAM4	S000453	704	709	T
Ta3BLysM-RLK1	GT1CONSENSUS	S000198	938	943	G
Ta3BLysM-RLK1	WBOXATNPR1	S000390	1153	1157	W
Ta3BLysM-RLK1	WRKY71OS	S000447	1228	1231	R
Ta3BLysM-RLK1	WRKY71OS	S000447	1267	1270	R
Ta3BLysM-RLK1	SEBFCONSSTPR10A	S000391	1304	1310	S
Ta3BLysM-RLK1	WBOXATNPR1	S000390	1431	1435	W
Ta3BLysM-RLK2	GT1CONSENSUS	S000198	250	255	G
Ta3BLysM-RLK2	GT1GMSCAM4	S000453	339	344	T
Ta3BLysM-RLK2	GT1CONSENSUS	S000198	645	650	G
Ta3BLysM-RLK2	WRKY71OS	S000447	750	753	R
Ta3BLysM-RLK2	GT1GMSCAM4	S000453	909	914	T
Ta3BLysM-RLK2	GT1CONSENSUS	S000198	1000	1005	G
Ta3BLysM-RLK2	WRKY71OS	S000447	1066	1069	R
Ta3BLysM-RLK2	WRKY71OS	S000447	1106	1109	R
Ta3BLysM-RLK2	WBOXATNPR1	S000390	1209	1213	W
Ta3D-LysM3	GT1CONSENSUS	S000198	268	273	G
Ta3D-LysM3	WRKY71OS	S000447	695	698	R
Ta3D-LysM3	ELRECOREPCRP1	S000142	909	914	E
Ta3D-LysM3	GT1CONSENSUS	S000198	986	991	G
Ta3D-LysM3	GT1GMSCAM4	S000453	986	991	T
Ta3D-LysM3	WRKY71OS	S000447	1011	1014	R
Ta3D-LysM3	GT1CONSENSUS	S000198	1114	1119	G
Ta3D-LysM3	WRKY71OS	S000447	1260	1263	R
Ta3D-LysM4	GT1CONSENSUS	S000198	65	70	G
Ta3D-LysM4	WBOXATNPR1	S000390	202	206	W
Ta3D-LysM4	WRKY71OS	S000447	563	566	R
Ta3D-LysM4	WBOXATNPR1	S000390	820	824	W
Ta3D-LysM4	GT1GMSCAM4	S000453	931	936	T
Ta3D-LysM4	WRKY71OS	S000447	1060	1063	R
Ta3D-LysM4	GT1CONSENSUS	S000198	1193	1198	G
Ta3D-LysM4	WRKY71OS	S000447	1198	1201	R
Ta3D-LysM4	GCCCORE	S000430	1273	1278	C
Ta3D-LysM4	WRKY71OS	S000447	1395	1398	R
Ta3D-LysM4	WRKY71OS	S000447	1410	1413	R
Ta3D-LysM5	GT1CONSENSUS	S000198	844	849	G
Ta3D-LysM5	WRKY71OS	S000447	875	878	R
Ta3D-LysM5	GT1CONSENSUS	S000198	991	996	G
Ta3D-LysM5	GT1GMSCAM4	S000453	991	996	T
Ta3D-LysM5	WRKY71OS	S000447	1337	1340	R
Ta3D-LysM1	GT1CONSENSUS	S000198	96	101	G
Ta3D-LysM1	GT1CONSENSUS	S000198	278	283	G
Ta3D-LysM1	WRKY71OS	S000447	355	358	R
Ta3D-LysM1	WRKY71OS	S000447	370	373	R
Ta3D-LysM1	WRKY71OS	S000447	535	538	R
Ta3D-LysM1	WRKY71OS	S000447	727	730	R
Ta3D-LysM1	GT1CONSENSUS	S000198	734	739	G
Ta3D-LysM1	GT1GMSCAM4	S000453	896	901	T
Ta3D-LysM1	GT1CONSENSUS	S000198	934	939	G
Ta3D-LysM1	GT1CONSENSUS	S000198	940	945	G
Ta3D-LysM1	WRKY71OS	S000447	999	1002	R
Ta3D-LysM2	GCCCORE	S000430	102	107	C
Ta3D-LysM2	WRKY71OS	S000447	162	165	R
Ta3D-LysM2	WBOXATNPR1	S000390	396	400	W
Ta3D-LysM2	WRKY71OS	S000447	503	506	R
Ta3D-LysM2	WRKY71OS	S000447	662	665	R
Ta3D-LysM2	WBOXATNPR1	S000390	940	944	W
Ta3D-LysM2	WRKY71OS	S000447	982	985	R
Ta3D-LysM2	WBOXATNPR1	S000390	1064	1068	W
Ta3D-LysM2	GT1GMSCAM4	S000453	1200	1205	T
Ta3D-LysM2	WRKY71OS	S000447	1394	1397	R
Ta3DLysM-RLK1	WRKY71OS	S000447	215	218	R
Ta3DLysM-RLK1	GT1CONSENSUS	S000198	262	267	G
Ta3DLysM-RLK1	GT1GMSCAM4	S000453	478	483	T
Ta3DLysM-RLK1	GT1CONSENSUS	S000198	716	721	G
Ta3DLysM-RLK1	GT1CONSENSUS	S000198	901	906	G
Ta3DLysM-RLK1	WRKY71OS	S000447	991	994	R
Ta3DLysM-RLK1	WRKY71OS	S000447	1030	1033	R
Ta3DLysM-RLK1	SEBFCONSSTPR10A	S000391	1067	1073	S
Ta3DLysM-RLK1	WBOXATNPR1	S000390	1194	1198	W
Ta3DLysM-RLK1	GT1CONSENSUS	S000198	1470	1475	G
Ta4A-LysM1	GT1CONSENSUS	S000198	231	236	G
Ta4A-LysM1	WRKY71OS	S000447	570	573	R
Ta4A-LysM1	WRKY71OS	S000447	585	588	R
Ta4A-LysM1	WRKY71OS	S000447	629	632	R
Ta4A-LysM1	GT1GMSCAM4	S000453	777	782	T
Ta4A-LysM1	GT1CONSENSUS	S000198	1231	1236	G
Ta4A-LysM1	GT1CONSENSUS	S000198	1432	1437	G
Ta4ALysM-RLK1	WRKY71OS	S000447	39	42	R
Ta4ALysM-RLK1	GT1CONSENSUS	S000198	68	73	G
Ta4ALysM-RLK1	GT1GMSCAM4	S000453	68	73	T
Ta4ALysM-RLK1	WRKY71OS	S000447	83	86	R
Ta4ALysM-RLK1	WRKY71OS	S000447	530	533	R
Ta4ALysM-RLK1	WRKY71OS	S000447	1052	1055	R
Ta4ALysM-RLK1	WRKY71OS	S000447	1286	1289	R
Ta4ALysM-RLK1	WRKY71OS	S000447	1379	1382	R
Ta4B-LysM2	GCCCORE	S000430	88	93	C
Ta4B-LysM2	GCCCORE	S000430	91	96	C
Ta4B-LysM2	GT1CONSENSUS	S000198	112	117	G
Ta4B-LysM2	GT1GMSCAM4	S000453	124	129	T
Ta4B-LysM2	WRKY71OS	S000447	496	499	R
Ta4B-LysM2	GT1CONSENSUS	S000198	557	562	G
Ta4B-LysM2	WRKY71OS	S000447	818	821	R
Ta4B-LysM2	WBOXATNPR1	S000390	1210	1214	W
Ta4B-LysM2	GT1GMSCAM4	S000453	1273	1278	T
Ta4B-LysM2	GT1CONSENSUS	S000198	1502	1507	G
Ta4B-LysM1	WRKY71OS	S000447	17	20	R
Ta4B-LysM1	GCCCORE	S000430	99	104	C
Ta4B-LysM1	GCCCORE	S000430	157	162	C
Ta4B-LysM1	GCCCORE	S000430	169	174	C
Ta4B-LysM1	WRKY71OS	S000447	409	412	R
Ta4B-LysM1	GCCCORE	S000430	705	710	C
Ta4B-LysM1	ELRECOREPCRP1	S000142	747	752	E
Ta4B-LysM1	WRKY71OS	S000447	807	810	R
Ta4D-LysM2	GT1CONSENSUS	S000198	300	305	G
Ta4D-LysM2	GT1CONSENSUS	S000198	418	423	G
Ta4D-LysM2	GT1CONSENSUS	S000198	516	521	G
Ta4D-LysM2	WRKY71OS	S000447	588	591	R
Ta4D-LysM2	GT1GMSCAM4	S000453	632	637	T
Ta4D-LysM2	WRKY71OS	S000447	751	754	R
Ta4D-LysM2	ELRECOREPCRP1	S000142	907	912	E
Ta4D-LysM2	WRKY71OS	S000447	936	939	R
Ta4D-LysM2	GT1CONSENSUS	S000198	1236	1241	G
Ta4D-LysM2	GT1GMSCAM4	S000453	1370	1375	T
Ta4D-LysM2	GT1GMSCAM4	S000453	1424	1429	T
Ta4D-LysM1	GCCCORE	S000430	258	263	C
Ta4D-LysM1	GCCCORE	S000430	316	321	C
Ta4D-LysM1	GCCCORE	S000430	328	333	C
Ta4D-LysM1	GT1GMSCAM4	S000453	695	700	T
Ta4D-LysM1	GCCCORE	S000430	831	836	C
Ta4D-LysM1	ELRECOREPCRP1	S000142	872	877	E
Ta4D-LysM1	WRKY71OS	S000447	944	947	R
Ta4D-LysM1	GT1CONSENSUS	S000198	1084	1089	G
Ta4D-LysM1	GT1CONSENSUS	S000198	1316	1321	G
Ta5A-LysM1	WRKY71OS	S000447	347	350	R
Ta5A-LysM1	GCCCORE	S000430	745	750	C
Ta5A-LysM1	WBOXATNPR1	S000390	910	914	W
Ta5A-LysM1	GT1GMSCAM4	S000453	1005	1010	T
Ta5A-LysM1	WRKY71OS	S000447	1154	1157	R
Ta5A-LysM1	GT1CONSENSUS	S000198	1375	1380	G
Ta5A-LysM1	SEBFCONSSTPR10A	S000391	1389	1395	S
Ta5A-LysM3	GT1GMSCAM4	S000453	390	395	T
Ta5A-LysM3	WBOXATNPR1	S000390	400	404	W
Ta5A-LysM3	WRKY71OS	S000447	413	416	R
Ta5A-LysM3	GCCCORE	S000430	492	497	C
Ta5A-LysM3	GT1GMSCAM4	S000453	502	507	T
Ta5A-LysM3	GT1CONSENSUS	S000198	956	961	G
Ta5A-LysM3	WRKY71OS	S000447	1027	1030	R
Ta5A-LysM3	WRKY71OS	S000447	1148	1151	R
Ta5A-LysM3	GCCCORE	S000430	1207	1212	C
Ta5A-LysM3	GCCCORE	S000430	1507	1512	C
Ta5A-LysM2	ELRECOREPCRP1	S000142	433	438	E
Ta5A-LysM2	GT1CONSENSUS	S000198	472	477	G
Ta5A-LysM2	GT1CONSENSUS	S000198	865	870	G
Ta5A-LysM2	GT1CONSENSUS	S000198	930	935	G
Ta5A-LysM2	GT1CONSENSUS	S000198	1113	1118	G
Ta5A-LysM2	GT1CONSENSUS	S000198	1152	1157	G
Ta5A-LysM2	WBOXATNPR1	S000390	1235	1239	W
Ta5A-LysM2	WRKY71OS	S000447	1236	1239	R
Ta5A-LysM2	ELRECOREPCRP1	S000142	1241	1246	E
Ta5A-LysM2	GT1CONSENSUS	S000198	1302	1307	G
Ta5A-LysM2	WRKY71OS	S000447	1326	1329	R
Ta5A-LysM2	GT1CONSENSUS	S000198	1380	1385	G
Ta5ALysM-RLK1	WBOXATNPR1	S000390	267	271	W
Ta5ALysM-RLK1	WRKY71OS	S000447	556	559	R
Ta5ALysM-RLK1	GCCCORE	S000430	704	709	C
Ta5ALysM-RLK1	SEBFCONSSTPR10A	S000391	1078	1084	S
Ta5ALysM-RLK1	GT1GMSCAM4	S000453	1130	1135	T
Ta5ALysM-RLK1	WRKY71OS	S000447	1186	1189	R
Ta5ALysM-RLK1	WRKY71OS	S000447	1226	1229	R
Ta5ALysM-RLK1	WRKY71OS	S000447	1266	1269	R
Ta5ALysM-RLK1	WBOXATNPR1	S000390	1348	1352	W
Ta5ALysM-RLK1	SEBFCONSSTPR10A	S000391	1437	1443	S
Ta5B-LysM1	WRKY71OS	S000447	18	21	R
Ta5B-LysM1	WRKY71OS	S000447	383	386	R
Ta5B-LysM1	GT1CONSENSUS	S000198	616	621	G
Ta5B-LysM1	GT1GMSCAM4	S000453	616	621	T
Ta5B-LysM1	ELRECOREPCRP1	S000142	750	755	E
Ta5B-LysM1	WRKY71OS	S000447	751	754	R
Ta5B-LysM1	GCCCORE	S000430	812	817	C
Ta5B-LysM1	WBOXATNPR1	S000390	828	832	W
Ta5B-LysM1	WBOXATNPR1	S000390	927	931	W
Ta5B-LysM1	WRKY71OS	S000447	1056	1059	R
Ta5B-LysM2	WRKY71OS	S000447	109	112	R
Ta5B-LysM2	WRKY71OS	S000447	125	128	R
Ta5B-LysM2	WRKY71OS	S000447	184	187	R
Ta5B-LysM2	GT1CONSENSUS	S000198	289	294	G
Ta5B-LysM2	GT1CONSENSUS	S000198	645	650	G
Ta5B-LysM2	WBOXATNPR1	S000390	656	660	W
Ta5B-LysM2	WRKY71OS	S000447	905	908	R
Ta5B-LysM2	WRKY71OS	S000447	926	929	R
Ta5B-LysM2	WRKY71OS	S000447	1032	1035	R
Ta5B-LysM2	GT1CONSENSUS	S000198	1138	1143	G
Ta5B-LysM2	GCCCORE	S000430	1432	1437	C
Ta5D-LysM1	WRKY71OS	S000447	249	252	R
Ta5D-LysM1	GT1CONSENSUS	S000198	469	474	G
Ta5D-LysM1	WBOXATNPR1	S000390	742	746	W
Ta5D-LysM1	WRKY71OS	S000447	743	746	R
Ta5D-LysM1	WRKY71OS	S000447	958	961	R
Ta5D-LysM1	GT1CONSENSUS	S000198	1139	1144	G
Ta5D-LysM2	GT1CONSENSUS	S000198	274	279	G
Ta5D-LysM2	WBOXATNPR1	S000390	409	413	W
Ta5D-LysM2	WRKY71OS	S000447	410	413	R
Ta5D-LysM2	GT1CONSENSUS	S000198	905	910	G
Ta5D-LysM2	WBOXATNPR1	S000390	918	922	W
Ta5D-LysM2	WRKY71OS	S000447	986	989	R
Ta5D-LysM2	GT1CONSENSUS	S000198	1172	1177	G
Ta5D-LysM2	WRKY71OS	S000447	1234	1237	R
Ta5D-LysM2	WRKY71OS	S000447	1365	1368	R
Ta5D-LysM2	GCCCORE	S000430	1397	1402	C
Ta6ALysM-RLK1	GT1CONSENSUS	S000198	43	48	G
Ta6ALysM-RLK1	GT1GMSCAM4	S000453	43	48	T
Ta6ALysM-RLK1	WRKY71OS	S000447	197	200	R
Ta6ALysM-RLK1	GT1CONSENSUS	S000198	239	244	G
Ta6ALysM-RLK1	GT1CONSENSUS	S000198	835	840	G
Ta6ALysM-RLK1	GT1CONSENSUS	S000198	1229	1234	G
Ta6ALysM-RLK1	WBOXATNPR1	S000390	1337	1341	W
Ta6ALysM-RLK1	WBOXATNPR1	S000390	1354	1358	W
Ta6ALysM-RLK1	WRKY71OS	S000447	1355	1358	R
Ta6ALysM-RLK3	GT1GMSCAM4	S000453	53	58	T
Ta6ALysM-RLK3	SEBFCONSSTPR10A	S000391	125	131	S
Ta6ALysM-RLK3	GT1CONSENSUS	S000198	166	171	G
Ta6ALysM-RLK3	GT1CONSENSUS	S000198	176	181	G
Ta6ALysM-RLK3	WBOXATNPR1	S000390	184	188	W
Ta6ALysM-RLK3	WRKY71OS	S000447	295	298	R
Ta6ALysM-RLK3	WRKY71OS	S000447	598	601	R
Ta6ALysM-RLK3	SEBFCONSSTPR10A	S000391	760	766	S
Ta6ALysM-RLK3	WRKY71OS	S000447	774	777	R
Ta6ALysM-RLK3	GT1CONSENSUS	S000198	1029	1034	G
Ta6ALysM-RLK3	ELRECOREPCRP1	S000142	1422	1427	E
Ta6ALysM-RLK3	GCCCORE	S000430	1467	1472	C
Ta6ALysM-RLK3	GT1GMSCAM4	S000453	1480	1485	T
Ta6ALysM-RLK3	WRKY71OS	S000447	1505	1508	R
Ta6ALysM-RLK2	WRKY71OS	S000447	386	389	R
Ta6ALysM-RLK2	GT1CONSENSUS	S000198	963	968	G
Ta6ALysM-RLK2	WRKY71OS	S000447	1152	1155	R
Ta6ALysM-RLK2	GT1CONSENSUS	S000198	1202	1207	G
Ta6ALysM-RLK2	GT1GMSCAM4	S000453	1202	1207	T
Ta6ALysM-RLK2	GT1CONSENSUS	S000198	1425	1430	G
Ta6ALysM-RLK2	WRKY71OS	S000447	1443	1446	R
Ta6ALysM-RLK2	WRKY71OS	S000447	1449	1452	R
Ta6A-LysM1	WBOXATNPR1	S000390	164	168	W
Ta6A-LysM1	WRKY71OS	S000447	165	168	R
Ta6A-LysM1	WRKY71OS	S000447	420	423	R
Ta6A-LysM1	WRKY71OS	S000447	562	565	R
Ta6A-LysM1	WBOXATNPR1	S000390	673	677	W
Ta6A-LysM1	WRKY71OS	S000447	674	677	R
Ta6A-LysM1	SEBFCONSSTPR10A	S000391	1080	1086	S
Ta6A-LysM1	GT1CONSENSUS	S000198	1302	1307	G
Ta6A-LysM1	GT1GMSCAM4	S000453	1302	1307	T
Ta6BLysM-RLK1	GCCCORE	S000430	445	450	C
Ta6BLysM-RLK1	GT1CONSENSUS	S000198	647	652	G
Ta6BLysM-RLK2	WRKY71OS	S000447	35	38	R
Ta6BLysM-RLK2	WRKY71OS	S000447	109	112	R
Ta6BLysM-RLK2	WRKY71OS	S000447	582	585	R
Ta6BLysM-RLK2	WRKY71OS	S000447	779	782	R
Ta6BLysM-RLK2	WRKY71OS	S000447	903	906	R
Ta6BLysM-RLK2	WRKY71OS	S000447	1059	1062	R
Ta6BLysM-RLK2	GT1CONSENSUS	S000198	1103	1108	G
Ta6BLysM-RLK2	GT1CONSENSUS	S000198	1260	1265	G
Ta6BLysM-RLK2	GT1CONSENSUS	S000198	1407	1412	G
Ta6BLysM-RLK2	ELRECOREPCRP1	S000142	1429	1434	E
Ta6BLysM-RLK2	GCCCORE	S000430	1474	1479	C
Ta6BLysM-RLK2	GT1GMSCAM4	S000453	1487	1492	T
Ta6BLysM-RLK2	WBOXATNPR1	S000390	1509	1513	W
Ta6BLysM-RLK3	WRKY71OS	S000447	360	363	R
Ta6BLysM-RLK3	WRKY71OS	S000447	528	531	R
Ta6BLysM-RLK3	SEBFCONSSTPR10A	S000391	675	681	S
Ta6BLysM-RLK3	WRKY71OS	S000447	875	878	R
Ta6BLysM-RLK3	GT1CONSENSUS	S000198	1198	1203	G
Ta6BLysM-RLK3	WRKY71OS	S000447	1288	1291	R
Ta6BLysM-RLK3	GT1CONSENSUS	S000198	1414	1419	G
Ta6BLysM-RLK3	WRKY71OS	S000447	1432	1435	R
Ta6BLysM-RLK3	WRKY71OS	S000447	1438	1441	R
Ta6B-LysM2	GT1CONSENSUS	S000198	99	104	G
Ta6B-LysM2	WRKY71OS	S000447	336	339	R
Ta6B-LysM2	GT1CONSENSUS	S000198	419	424	G
Ta6B-LysM2	GT1GMSCAM4	S000453	513	518	T
Ta6B-LysM2	GT1GMSCAM4	S000453	677	682	T
Ta6B-LysM2	GT1CONSENSUS	S000198	695	700	G
Ta6B-LysM2	GT1CONSENSUS	S000198	758	763	G
Ta6B-LysM2	WRKY71OS	S000447	960	963	R
Ta6B-LysM2	WRKY71OS	S000447	1207	1210	R
Ta6B-LysM2	GT1CONSENSUS	S000198	1364	1369	G
Ta6B-LysM2	WRKY71OS	S000447	1419	1422	R
Ta6B-LysM1	WRKY71OS	S000447	74	77	R
Ta6B-LysM1	WRKY71OS	S000447	476	479	R
Ta6B-LysM1	WBOXATNPR1	S000390	497	501	W
Ta6B-LysM1	WRKY71OS	S000447	664	667	R
Ta6B-LysM1	WRKY71OS	S000447	733	736	R
Ta6B-LysM1	GT1CONSENSUS	S000198	811	816	G
Ta6B-LysM1	WRKY71OS	S000447	845	848	R
Ta6B-LysM1	GT1GMSCAM4	S000453	942	947	T
Ta6B-LysM1	WRKY71OS	S000447	1521	1524	R
Ta6DLysM-RLK5	GCCCORE	S000430	191	196	C
Ta6DLysM-RLK5	GCCCORE	S000430	482	487	C
Ta6DLysM-RLK5	WRKY71OS	S000447	815	818	R
Ta6DLysM-RLK5	WRKY71OS	S000447	835	838	R
Ta6DLysM-RLK5	GCCCORE	S000430	846	851	C
Ta6DLysM-RLK5	GCCCORE	S000430	1038	1043	C
Ta6DLysM-RLK5	GT1CONSENSUS	S000198	1229	1234	G
Ta6DLysM-RLK5	WBOXATNPR1	S000390	1337	1341	W
Ta6DLysM-RLK5	WRKY71OS	S000447	1338	1341	R
Ta6DLysM-RLK5	ELRECOREPCRP1	S000142	1354	1359	E
Ta6DLysM-RLK5	WRKY71OS	S000447	1355	1358	R
Ta6DLysM-RLK3	GCCCORE	S000430	12	17	C
Ta6DLysM-RLK3	GT1CONSENSUS	S000198	157	162	G
Ta6DLysM-RLK3	GT1GMSCAM4	S000453	278	283	T
Ta6DLysM-RLK3	WRKY71OS	S000447	475	478	R
Ta6DLysM-RLK3	GT1CONSENSUS	S000198	611	616	G
Ta6DLysM-RLK3	GT1CONSENSUS	S000198	1451	1456	G
Ta6DLysM-RLK3	GT1CONSENSUS	S000198	1494	1499	G
Ta6DLysM-RLK3	WBOXATNPR1	S000390	1499	1503	W
Ta6DLysM-RLK3	WRKY71OS	S000447	1500	1503	R
Ta6DLysM-RLK3	ELRECOREPCRP1	S000142	1516	1521	E
Ta6DLysM-RLK1	GCCCORE	S000430	217	222	C
Ta6DLysM-RLK1	GCCCORE	S000430	509	514	C
Ta6DLysM-RLK1	WRKY71OS	S000447	862	865	R
Ta6DLysM-RLK1	GCCCORE	S000430	873	878	C
Ta6DLysM-RLK1	GCCCORE	S000430	919	924	C
Ta6DLysM-RLK1	GCCCORE	S000430	1065	1070	C
Ta6DLysM-RLK1	GT1CONSENSUS	S000198	1448	1453	G
Ta6DLysM-RLK2	GT1GMSCAM4	S000453	194	199	T
Ta6DLysM-RLK2	WBOXATNPR1	S000390	390	394	W
Ta6DLysM-RLK2	GT1CONSENSUS	S000198	526	531	G
Ta6DLysM-RLK2	GT1CONSENSUS	S000198	1364	1369	G
Ta6DLysM-RLK2	GT1CONSENSUS	S000198	1407	1412	G
Ta6DLysM-RLK2	ELRECOREPCRP1	S000142	1429	1434	E
Ta6DLysM-RLK2	WRKY71OS	S000447	1430	1433	R
Ta6DLysM-RLK2	GCCCORE	S000430	1474	1479	C
Ta6DLysM-RLK2	GT1GMSCAM4	S000453	1487	1492	T
Ta6DLysM-RLK2	WRKY71OS	S000447	1510	1513	R
Ta6DLysM-RLK4	GCCCORE	S000430	415	420	C
Ta6DLysM-RLK4	GCCCORE	S000430	596	601	C
Ta6DLysM-RLK4	WRKY71OS	S000447	940	943	R
Ta6DLysM-RLK4	WBOXATNPR1	S000390	1166	1170	W
Ta6DLysM-RLK4	WRKY71OS	S000447	1167	1170	R
Ta6DLysM-RLK4	GT1CONSENSUS	S000198	1390	1395	G
Ta6DLysM-RLK4	WRKY71OS	S000447	1409	1412	R
Ta6DLysM-RLK4	WRKY71OS	S000447	1415	1418	R
Ta6DLysM-RLK4	GT1GMSCAM4	S000453	1518	1523	T
Ta6D-LysM1	WRKY71OS	S000447	92	95	R
Ta6D-LysM1	GCCCORE	S000430	152	157	C
Ta6D-LysM1	GCCCORE	S000430	171	176	C
Ta6D-LysM1	WBOXATNPR1	S000390	231	235	W
Ta6D-LysM1	WRKY71OS	S000447	377	380	R
Ta6D-LysM1	WBOXATNPR1	S000390	489	493	W
Ta6D-LysM1	GT1CONSENSUS	S000198	650	655	G
Ta6D-LysM1	GT1GMSCAM4	S000453	1139	1144	T
Ta6D-LysM1	WRKY71OS	S000447	1358	1361	R
Ta6D-LysM1	WRKY71OS	S000447	1413	1416	R
Ta7ALysM-RLK1	WBOXATNPR1	S000390	189	193	W
Ta7ALysM-RLK1	GT1CONSENSUS	S000198	422	427	G
Ta7ALysM-RLK1	GT1GMSCAM4	S000453	689	694	T
Ta7ALysM-RLK1	GT1CONSENSUS	S000198	725	730	G
Ta7ALysM-RLK1	GT1CONSENSUS	S000198	1101	1106	G
Ta7ALysM-RLK1	GT1CONSENSUS	S000198	1166	1171	G
Ta7ALysM-RLK1	SEBFCONSSTPR10A	S000391	1244	1250	S
Ta7ALysM-RLK1	WRKY71OS	S000447	1370	1373	R
Ta7ALysM-RLK1	WRKY71OS	S000447	1433	1436	R
Ta7ALysM-RLK1	GT1CONSENSUS	S000198	1448	1453	G
Ta7ALysM-RLK1	WBOXATNPR1	S000390	1471	1475	W
Ta7A-LysM1	GT1CONSENSUS	S000198	123	128	G
Ta7A-LysM1	GT1CONSENSUS	S000198	296	301	G
Ta7A-LysM1	GT1GMSCAM4	S000453	473	478	T
Ta7A-LysM1	GT1GMSCAM4	S000453	493	498	T
Ta7A-LysM1	GT1CONSENSUS	S000198	513	518	G
Ta7A-LysM1	GT1CONSENSUS	S000198	666	671	G
Ta7A-LysM1	GT1CONSENSUS	S000198	677	682	G
Ta7A-LysM1	GT1CONSENSUS	S000198	909	914	G
Ta7A-LysM1	GT1CONSENSUS	S000198	1196	1201	G
Ta7A-LysM1	GT1CONSENSUS	S000198	1229	1234	G
Ta7A-LysM3	WBOXATNPR1	S000390	232	236	W
Ta7A-LysM3	GT1CONSENSUS	S000198	328	333	G
Ta7A-LysM3	WRKY71OS	S000447	413	416	R
Ta7A-LysM3	WBOXATNPR1	S000390	551	555	W
Ta7A-LysM3	WRKY71OS	S000447	552	555	R
Ta7A-LysM3	WRKY71OS	S000447	569	572	R
Ta7A-LysM3	GT1CONSENSUS	S000198	591	596	G
Ta7A-LysM3	WRKY71OS	S000447	715	718	R
Ta7A-LysM3	SEBFCONSSTPR10A	S000391	878	884	S
Ta7A-LysM3	WRKY71OS	S000447	1329	1332	R
Ta7B-LysM1	GT1CONSENSUS	S000198	90	95	G
Ta7B-LysM1	WRKY71OS	S000447	283	286	R
Ta7B-LysM1	GT1CONSENSUS	S000198	336	341	G
Ta7B-LysM1	GT1GMSCAM4	S000453	438	443	T
Ta7B-LysM1	GT1CONSENSUS	S000198	455	460	G
Ta7B-LysM1	GT1GMSCAM4	S000453	456	461	T
Ta7B-LysM1	WBOXATNPR1	S000390	552	556	W
Ta7B-LysM1	GT1CONSENSUS	S000198	633	638	G
Ta7B-LysM1	GT1GMSCAM4	S000453	660	665	T
Ta7B-LysM1	GT1CONSENSUS	S000198	688	693	G
Ta7B-LysM1	GT1CONSENSUS	S000198	758	763	G
Ta7B-LysM1	GT1CONSENSUS	S000198	886	891	G
Ta7B-LysM1	GT1GMSCAM4	S000453	895	900	T
Ta7B-LysM1	GT1CONSENSUS	S000198	901	906	G
Ta7B-LysM1	GT1GMSCAM4	S000453	1199	1204	T
Ta7B-LysM1	GT1CONSENSUS	S000198	1232	1237	G
Ta7B-LysM1	GT1GMSCAM4	S000453	1285	1290	T
Ta7B-LysM2	GT1CONSENSUS	S000198	264	269	G
Ta7B-LysM2	WRKY71OS	S000447	337	340	R
Ta7B-LysM2	WRKY71OS	S000447	1195	1198	R
Ta7B-LysM2	GT1CONSENSUS	S000198	1284	1289	G
Ta7B-LysM2	GCCCORE	S000430	1333	1338	C
Ta7DLysM-RLK1	WRKY71OS	S000447	322	325	R
Ta7DLysM-RLK1	GT1CONSENSUS	S000198	1077	1082	G
Ta7DLysM-RLK1	WRKY71OS	S000447	1246	1249	R
Ta7DLysM-RLK1	WRKY71OS	S000447	1362	1365	R
Ta7DLysM-RLK1	WBOXATNPR1	S000390	1472	1476	W
Ta7DLysM-RLK1	WRKY71OS	S000447	1488	1491	R
Ta7D-LysM1	GCCCORE	S000430	255	260	C
Ta7D-LysM1	GCCCORE	S000430	299	304	C
Ta7D-LysM1	GT1GMSCAM4	S000453	954	959	T
Ta7D-LysM1	WRKY71OS	S000447	1000	1003	R
Ta7D-LysM1	GT1CONSENSUS	S000198	1108	1113	G
Ta7D-LysM1	GT1CONSENSUS	S000198	1300	1305	G
Ta7D-LysM2	WRKY71OS	S000447	21	24	R
Ta7D-LysM2	GT1CONSENSUS	S000198	236	241	G
Ta7D-LysM2	WRKY71OS	S000447	274	277	R
Ta7D-LysM2	GT1CONSENSUS	S000198	746	751	G
Ta7D-LysM2	WBOXATNPR1	S000390	1214	1218	W
Ta7D-LysM2	GT1GMSCAM4	S000453	1253	1258	T
Ta7D-LysM2	GCCCORE	S000430	1269	1274	C
Ta7D-LysM2	ELRECOREPCRP1	S000142	1309	1314	E
Ta7D-LysM2	GT1CONSENSUS	S000198	1319	1324	G
TaULysM-RLK1	GT1CONSENSUS	S000198	22	27	G
TaULysM-RLK1	GT1GMSCAM4	S000453	35	40	T
TaULysM-RLK1	WRKY71OS	S000447	394	397	R
TaULysM-RLK1	SEBFCONSSTPR10A	S000391	641	647	S
TaULysM-RLK1	GT1CONSENSUS	S000198	692	697	G
TaULysM-RLK1	WRKY71OS	S000447	749	752	R
TaULysM-RLK1	WRKY71OS	S000447	788	791	R
TaULysM-RLK1	WRKY71OS	S000447	829	832	R
TaULysM-RLK1	WRKY71OS	S000447	883	886	R
TaULysM-RLK1	WBOXATNPR1	S000390	917	921	W
TaULysM-RLK1	WRKY71OS	S000447	1089	1092	R
TaULysM-RLK1	WRKY71OS	S000447	1205	1208	R
TaULysM-RLK1	GT1CONSENSUS	S000198	1298	1303	G
