# Supplementary material for: Genome-Wide Analysis of LysM-Containing Gene Family in Wheat: Structural and Phylogenetic Analysis during Development and Defense
Source: Genes (Basel). 2020 Dec 29;12(1):31. doi: 10.3390/genes12010031 (PMC7823900; doi:10.3390/genes12010031)
Supplement: Supplementary file 1 [file genes-12-00031-s001.zip › Supplement Table 1 Details of the LysM family proteins in wheat.xlsx]

## Sheet: Sheet1
Supplement table 1 Details of the LysM family proteins in wheat.
Gene name	Gene ID	Protein IDs	numbers of introns	numbers of exons	Number of amino acids	Molecular weight	Isoelectric points	Grand average of hydropathicity (GRAVY)	subcellular localization	sequences
Ta4ALysM-RLK1	TraesCS4A02G427200	TraesCS4A02G427200.1	1	2	749	80564.2	5.45	-0.009	Chloroplast. Cytoplasm. Nucleus.	MEAAREEDGGGRCEDKLPQVVFDRILRRQVVYDALKHGGRAEVPSWVQLLTILLSFGTSALGTAYCSLSPPHRCNSSPQPHRSAAAMAIATAVHHLLLALALFPLAAAQHEYQANAQSDCYANNGSSVLGYTCSDNSSSIPACATYVAFRSDLPSYGSTVTVAYLLNASAPAIATANDVPVASPVRNNTLLLVPVPCAFTAAGLYQHDAAYVVQFADETYFSIANDTYQGLSTCQALMEQNHARDSDIYLGVALTVPLRCACPSAAQAAAGVRYLVTYVLDWDDYALTVAQRFGADYQALLHANSIDEDTTVYPFTTMLVPLKDPPTSQIAVVLPEPPAPPPASSSGLVPPVSSSESSRWWVTVGVSAGCSALALGAMLALFVLWRQCWRHGDQNTKTT…
Ta4A-LysM1	TraesCS4A02G275700	TraesCS4A02G275700.1	1	2	248	27213.9	9.29	-0.338	Nucleus.	MSSRAGDVAGHALPTSPATKPGPEAPSPMSGGDFPADLLRAVLHRLPPADVARAACVCRLWRAVASDRAVLEAAFRAPWGVRRVLGDPATRAFWRAASLARFALSHTVRRGDTVPGVALKYSVQVTDIKRFNNMMSDHGIYSRERLLIPISDPEILLGSTCYIEMDHNSKREVAVFYPEGHPNRNAESVANAAAAKRQSKRILESVRRSLHVDDGTAEYYLSVTGGDPRAAMMEFSEDLRWEQRQAGH
Ta5A-LysM2	TraesCS5A02G501100	TraesCS5A02G501100.1	3	4	418	43581.7	8.98	-0.045	Cell membrane	MSAKQAGGSSSISSQKRINGGRSPHSTYDHLSRASREQSCRASSRPPPPASTPQSKLHIPTPTMPPARLAAPAAVLLVLLHLAATATATNFTCSAPRGTTCDSAIGYRVPNATTYGDLLARFNTTTLAGLLGANGRPLATSPKTRVAAQATVRIPFRCLCAGNGVGQSDHKPVYTVQPQDGLDAIARNSFDALVTYQEIATANKIADVNLITIGQKLWIPLPCSCDPVDGAAVFHLAHIVGGGESTSGIAATFGVTEDTLLKLNKIADPKTLQKDQVLDVPLPVCSSSISNSSADHDLRIPNGTYALTAQDCIQCRCSSNTFQLNCTALQGKKGCPAVPVCSGGLKLGDTSGTGCESKMCAYSGYSNSSSLSIQTTPLKNQTAPACEKGGSSRSVFAGS…
Ta3A-LysM2	TraesCS3A02G315000	TraesCS3A02G315000.1	1	2	102	10508.1	5	0.52	Cell membrane	MANHGAAALLIASLLVAAVALADARVTAMQLQRGSLNGVYALTKAVPALTCNKVSAVQQGETCSSLAEDAGLTQEDFLGFNPNINCVRIFVGQWVCLDASSA
Ta6B-LysM1	TraesCS6B02G359500	TraesCS6B02G359500.1	4	5	420	42363.4	5.25	0.336	Cell membrane	MGLPAIFAVAVMVAIAVVASEAKTTIEPCSGSDSCPALLGYTLYADMKVSEVAALFATDPSALLAANALDFAAPGAAHRILPMGLFLRVPTRCACADGVRKSVAVRYAARPADTLATVADVVFAGLASADQIRGANGLADADADAPLDAGQRLVVPLPCVCFNSSDSNLPAVYLSYVVQVGDTVPAIAAGYETTVTDVMNVNAMGSPVAAPGDILAIPLPACASSFPKTASDHGLLVANGTYALTAGNCVQCSCGPGNLNLYCTPASLSASCPSTQCSNSNVLLGNASTHATNAGCNVSSCSYGGFVNGTITTLLNTGLQPTCPGPHQVPLLTDPPTTVNRDYSTSLAPLSAPVPAEAGGVMAEPPPKSSEHGGSFTLPKVSPTHGPAGSVSKAPPPPT…
Ta7B-LysM1	TraesCS7B02G073300	TraesCS7B02G073300.1	4	5	401	39993.5	4.73	0.417	Cell membrane	MSRPAAAAAAALLVILAAAGGAAAKTTIEPCSSADSCAALLGYSLYADMKVSEVAALFGADPAALLAANALDFASPGAANRILPAGLLLRVPTRCACADGVRKSVSVRYTARPADTLATVADVVFAGLASADQIRSANGLAEADPDALLDAGQILVVPFPCVCLNSTDNNLPAVYLSYLVRVGDTVQSIAATHATTVTDLSNVNAMGSPVVAPGDILAVPLSACASTFPNFASDYGLLVANGTYALTAGNCVECSCGPGDLNLYCTPASLGTSCSSMQCSNSSLMLGNVTTQPTSGGCGVSSCNYAGFVNGSITTSLSSGLQPTCPGPHQVPPLMEPSTAAIHDSYLAPSPSPGPGEAGGAVPGSSDPGASSHSLAGSLSPSVHKLHQMILILSLVFYL…
Ta4B-LysM1-1	TraesCS4B02G329500	TraesCS4B02G329500.1	3	4	354	37101.5	7.83	0.135	Cell membrane	MPLPSPPAAVLLVLLHLAATATATNFTCSAPRGTICQSAIGYRVPNATTYGDLLARFNTTTLAGLLGANDLPLATSPKKRVAAKQTVRIPFRCLCAGNGVGQSDHAPVYTVQPQDGLDAIARNSFDAVVTYQEIATANKIADVNLITVGQKLWIPLPCSCDPVDGADAVFHLAHIVDAGETTSGIAATFGVTEDTLLKLNKIADPKTLQKDQVLDVPLPVCSSSISNTSADHDLRLPNGTYALTAQDCIQCRCSSNTFQLNCTALQGKKGCPAVRPCGEGLNLGQTSGAGCDSKMCAYSGYSNSSSLSIHTTVFKNQTAPACEKAGSSRSVLAGSMWRIPAISFHMVLILVCFL
Ta4B-LysM1-2	TraesCS4B02G329500	TraesCS4B02G329500.2	3	4	356	37376.8	7.83	0.133	Cell membrane	MPLPSPPAAVLLVLLHLAATATATNFTCSAPRGTICQSAIGYRVPNATTYGDLLARFNTTTLAGLLGANDLPLATSPKKRVAAKQTVRIPFRCLCAGNGVGQSDHAPVYTVQPQDGLDAIARNSFDAVVTYQEIATANKIADVNLITVGQKLWIPLPCSCDPVDGADAVFHLAHIVDAGETTSGIAATFGVTEDTLLKLNKIADPKTLQKDQVLDVPLPVCSSSISNTSADHDLRLPNGTYALTAQDCIQCRCSSNTFQFQLNCTALQGKKGCPAVRPCGEGLNLGQTSGAGCDSKMCAYSGYSNSSSLSIHTTVFKNQTAPACEKAGSSRSVLAGSMWRIPAISFHMVLILVCFL
Ta4B-LysM1-3	TraesCS4B02G329500	TraesCS4B02G329500.3	4	5	417	44728.2	8.04	-0.053	Cell membrane	MPLPSPPAAVLLVLLHLAATATATNFTCSAPRGTICQSAIGYRVPNATTYGDLLARFNTTTLAGLLGANDLPLATSPKKRVAAKQTVRIPFRCLCAGNGVGQSDHAPVYTVQPQDGLDAIARNSFDAVVTYQEIATANKIADVNLITVGQKLWIPLPCSCDPVDGADAVFHLAHIVDAGETTSGIAATFGVTEDTLLKLNKIADPKTLQKDQVLDVPLPVCSSSISNTSADHDLRLPNGTYALTAQDCIQCRCSSNTFQFQLNCTALQGKKGCPAVRPCGEGLNLGQTSGAGCDSKMCAYSGYSNSSSLSIHTTVFKNQTAPACEKAGSSRSVLAGSMWRIPAISFHMVLILQEGYTMEHTAEEVEVLHHDYIWTEAKPALERECRCTYMVCRHQTLRP…
Ta6B-LysM2	TraesCS6B02G359300	TraesCS6B02G359300.1	4	5	420	42375.5	5.37	0.342	Cell membrane	MGLPAIFAVAVMVAIAVVASEAKTTIEPCSGSDSCPALLGYTLYADMKVSEVAALFATDPSALLAANALDFAAPGAAHRILPMGLFLRVPTRCACADGVRKSVAVRYAARPADTLATVADVVFAGLASADQIRGANGLADADADAPLDAGQRLVVPLPCVCFNSSDSNLPAVYLSYVVQVGDTVPAIAAAYETTVTDVMNVNAMGSPVAAPGDILAIPLPACASSFPKTASDHGLLVANGTYALTAGNCVQCSCGPGNLNLYCTPASLSGSCPSTQCSNSNVLLGNASTHATSAGCNVSSCTYGGFVNGTITTLLNTGLQPTCPGPHQVPLLTDPPTTVNRDYSTSLAPLSAPVPTEAGGVMAEPPPKSSEHGGSFTLPKVSPTHGPAGSVSGAPPPPM…
Ta4D-LysM1-1	TraesCS4D02G326400	TraesCS4D02G326400.1	3	4	358	37660.2	8.09	0.159	Cell membrane	MPLPSPPARLAVPAAVLLVLLHLAATATATNFTCSAPRGTTCQSAIGYRVPNATTYGDLLARFNTTTLAGLLGANGLPVATSPKKRVAAKQTVRIPFRCLCAGNGVGQSDHAPVYTVQPQDGLYAIARDSFDAVVTYQEIATANKIADVNLITVGQKLWIPLPCSCDPVDGAAAVFHLAYIVDGGETTSGIAATFGVTEDTLLKLNKIADPKTLQKDQVLDVPLPVCSSSISNTSDDHDLRLPNGTYTLTAQDCIQCRCSSNTFQLNCTAVQGKKGCPAVPPCSEGLNLGQTSGAGCDFKMCAYSGYSNSSSLSIQTTLFKNQTAPACERSLRSAFAGSMWRISAISFHMVLILVCFL
Ta4D-LysM1-2	TraesCS4D02G326400	TraesCS4D02G326400.2	3	4	360	37760.3	8.08	0.164	Cell membrane	MPLPSPPARLAVPAAVLLVLLHLAATATATNFTCSAPRGTTCQSAIGYRVPNATTYGDLLARFNTTTLAGLLGANGLPVATSPKKRVAAKQTVRIPFRCLCAGNGVGQSDHAPVYTVQPQDGLYAIARDSFDAVVTYQEIATANKIADVNLITVGQKLWIPLPCSCDPVDGAAAVFHLAYIVDGGETTSGIAATFGVTEDTLLKLNKIADPKTLQKDQVLDVPLPVCSSSISNTSDDHDLRLPNGTYTLTAQDCIQCRCSSNTFQLNCTAVQGKKGCPAVPPCSEGLNLGQTSGAGCDFKMCAYSGYSNSSSLSIQTTLFKNQTAPACEKAGSLRSAFAGSMWRISAISFHMVLILVCFL
Ta6D-LysM1	TraesCS6D02G307700	TraesCS6D02G307700.1	4	5	423	42731	5.12	0.362	Cell membrane	MGLPAIFAVAVMVAIVMVASPCAEAKTTIEPCSGSDSCPALLGYTLYADMKVSEVAALFAADPSALLAANALDFAAPGAAHRILPMGLFLRVPTACACADGVRKSVAVRYAARPADTLATVADVVFAGLASADQIRGANGLADADADAPLDAGQRLVVPLPCVCFNSSDSNLPAVYLSYVVQVGDTVPAIAAAYETTVTDIMNVNAMGSPVAAPGDILAIPLPACASSFPKTASDHGLLVANGTYALTAGNCVQCSCGPGNLNLYCTPASLSRSCPSTQCSNSNVLLGNASTHATSAGCNVSSCSYGGFVNGTITTLLDTGLQPTCPGPHQVPLLTDPPTTVNRDYSTSLAPLSAPVPAEAGGVMAEPPPKSSEHGGSFTLPKVSPTHGPAGSVSKAPP…
Ta7A-LysM1	TraesCS7A02G168500	TraesCS7A02G168500.1	4	5	401	39925.3	4.57	0.425	Cell membrane	MSRPAAAAAAALLVILAAAGGAAAKTTIEPCSSADSCAALLGYSLYADMKVSEVAALFGADPAALLAANALDFASPGAANRILPAGLLLRVPTRCACADGVRKSVSVRYAARPADTLATVADVVFAGLASADQIRSANGLAEADPDALLDAGQILVVPFPCVCLNSTDNNLPAVYLSYVVRVGDTVQSIAASHATTVTDLSNVNAMGSPVVAPGDILAVPLSACASTFPNFASDYGLLVANGTYALTAGNCVECSCGPGDLNLYCTPASLGTSCSSMQCSSSSLMLGNVTTQPTSGGCGVSSCSYAGFVNGSITTSLSSGLQPTCPGPHQVPPLMEPSTAAIHDSYLAPSPSPGPGEAGGDVPGSSDPGASSHSLAGSLSPSVHQLHQMILILSLVFYL…
Ta5A-LysM1	TraesCS5A02G234700	TraesCS5A02G234700.1	4	5	411	41444.9	5.81	0.443	Cell membrane	MPLPSTPLHRRLLPLLLAAVACTGPPGAASKPALLEPCASATTCPALLSYTLHADLKLADLAALFAADPLAILAANAIDFAVPGPAGRILPAGLALRVPVPCACSGGVSRATSARYVSRPGDTLGSIASRVYGGLTSPDWIRDSNGGLTAPDGAVDAGTALLVPLHCACFGGADNGVPAVYLTYVVARGDTVPAIAKRYHTTATDVMSVNDLATADVAAGDILVLPLPACTSSFPTFTSDYGLAVANGTYAVTADRCVQCSCGPANLELFCVPAPLADAACSSMQCGNSSMMLGNFTLVMTGAGCSVTSCGYGGYANGTILTTLTTALKPLCPVPHQFPPLIPPPTSSFFETYLGPSPAPMPSEGGIKSPTMAGTAPTASPDAVAGAPPTGRHFSGVFR…
Ta7D-LysM1	TraesCS7D02G169400	TraesCS7D02G169400.1	4	5	401	39966.4	4.57	0.419	Cell membrane	MSRPAAAAAAALLVILAAAGGAAAKTTIEPCSSADSCAALLGYSLYADMKVSEVAALFGADPAALLAANALDFASPGAANRILPAGLLLRVPTRCACADGVRKSVSVRYAARPADTLATVADVVFAGLASADQIRSANGLAEADPDALLDAGQILVVPFPCVCLNSTDNNLPAVYLSYVVRVGDTVQSIAATHATTVTDLSNVNAMGSPVVAPGDILAVPLSACASTFPNFASDYGLLVANGTYALTAGNCVECSCGPGDLNLYCTPASLGTSCSSMQCSNSSLMLGNVTTQPTSGGCGVSSCSYAGFVNGSITTSLSSGLQPTCPGPHQVPPLMEPSTAAIHDSYLAPSPSPGPGEAGGDVPGSSDPGASSHSLAGSLSPSVHQLHQMILILSLVFYL…
Ta5B-LysM1	TraesCS5B02G233200	TraesCS5B02G233200.1	4	5	410	41747.3	6.04	0.427	Cell membrane	MPLPSTQLHRRLLLLLLAAVACTGLPGAASRPTLLEPCASATACPALLSYTLHADLKLAELAALFAADPLAILAANAIDFAVPGPAGRILPAGLALRVPVPCACSGGVRRATSVRYVSRPGDTLASISSRVYGGLTAPDWIRDSNGIPDADGAVDAGTALLVPLHCACFGGVDNGVPAVYLTYVVAKGDTVPAIAKRYQTTATDVMSVNDMATADVAAGDIIVLPLPACTSSFPTFTSDHGLAVANGTYAVTADRCVQCSCGPANLELFCVPAPLADAACSSMQCGNSSMMLGNFTLVMTGAGCSVTSCGYGGYANGTILTTLTRALKPLCPVPHQFPPLIPPPTSSFFETYLGPSPAPKPSEGGIKSPTMARTAPTASTDAVAGAPPTGRHFSDVFGV…
Ta6A-LysM1	TraesCS6A02G328800	TraesCS6A02G328800.1	4	5	460	46788.5	5.68	0.288	Cell membrane	MLPLLRFSLAESRAAQFTSVVSELHGPRKEASGISRERTTMGLSAIFAAAVMVAIVVVASEAKTTIEPCSGSDSCPALLGYTLYADMKVSEVAALFATDPAALLAANALDFAAPGAAHRILPMGLFLRVPTRCACADGVRKSVAVRYAARPADTLATVADVVFAGLASADQIRGANGLADADADAPLDAGQRLVVPLPCVCFNSTDSNLPAVYLSYVVQVGDTVPAVAAAYETTVTDVMNVNAMGSPVAAPGDILAIPLPACASSFPKTASDHGLLVANGTYALTAGNCVQCSCGPGNLNLYCTPASLSGSCPSTQCSNSNVLLGNASTHATNAGCNVSSCSYGGFVNGTITTLLDTGLQPTCPGPHQVPLLTDPPTTVNRDYSTSLAPLSAPVPAEAG…
Ta5D-LysM1	TraesCS5D02G241600	TraesCS5D02G241600.1	4	5	406	41339.7	5.56	0.451	Cell membrane	MPLPSTPLHRRLLLLLLTAVASARQPALLEPCASATACPALLSYTLHADLKLADLAALFAADPLAILAANAIDFAVPGPAGRILPAGLALRVPVPCACSGGVRRATSARYVSRPGDTLASIAARVYAGLTAPDWIRDSNGIPDADADVAVDAGTALHVPLHCACFGGVDNGVPAVYLTYVVARGDTVPAIAKRYRTTATDVMSVNDMATADVAAGDIIVLPLPACTSSFPTFTSDHGLAVANGTYAVTADRCVQCSCGPANLELFCVPAPLADAACSSMQCGNSSMMLGNFTLVMTGAGCSVSSCGYGGYANGTILTTLTTALKPLCPVPHQFPPLIPPPTSSFFETYLGPSPAPMPSEGGINSPTMAGTAPTASPDAVAGAPSTGRHFSDVIRVFALC…
Ta5D-LysM2	TraesCS5D02G354000	TraesCS5D02G354000.1	3	4	370	38054.5	8.28	0.226	Cell membrane	MATPCPLPALLLLTLAALSLSLSPTPAAAARFACNATAPRASTCQALVSYSPPNATTLAAVRALFQLRSHRALLASNNLPPSTPTTAPAPSPVRVRLPCLCSGGAGATFQRPTYKVRAGDTLDAVARGAFAGLVTYRDIAAANNVSDPNRVAVGQELWVPLPCSCDPVGGEPVVHLTYVAPAGSSVAGIAEEYGTTEETILALNRMPDAKSLLAGQVLDVPLRACSSAISSSAIDRNLRVPNASYILTANNCIMCGCSSTTWQLDCQPTQGLTPSCPAAKCGDLFLGNTSTSATSTCESTTCSYAGYTNSSSFTILANLTTSSVCNAAGISPAAQPSHSLASRLGSPARWSELIVGLHVALLCLGFLRRD
Ta5A-LysM3	TraesCS5A02G347800	TraesCS5A02G347800.1	3	4	366	37686.1	8.28	0.245	Cell membrane	MAPACSLPALLLLTLAVLSPTPAAAARFACNATAPRASTCQALVSYSPPNATTLAAVRALFQLRSHRALLASNDLPLSTPTTAPAPFPVRVRLPCLCSGGAGATFQRPTYKVRAGDTLDAVARGAFAGLVTYRDIAAANNISDPNRVAVGQELWVPLPCSCDPVGGEPVVHLTYVAPAGSSVAGIAEEYGTTEETILALNRMPDAKSLLAGQVLDVPLRACSSAISNSAIDRNLRVPNASYILTANNCIMCGCSSTSWRLDCQPTQGLTPSCPAAKCGDLFLGNTSTSATSACESTTCSYAGYTNGTSFTILANLTTSSVCNAAGISPAAQPAHSSASRLGSPARWSELIVGLHVALLCLGFLRRD
Ta5B-LysM2	TraesCS5B02G348800	TraesCS5B02G348800.1	3	4	366	37718.1	8.28	0.23	Cell membrane	MAPPCFLPALLLVTLAALSPTPAAAARFACNATAPRASTCQALVSYSPPNATTLAAVRALFQLRSHRALLASNNLPLSTPTTAPAPSPVRVRLPCLCSGGAGATFQRPTYKVRAGDTLDAVARGAFAGLVTYRDIAAANNVSDPNRVAVGQELWVPLPCSCDPVGGEPVVHLTYVAPAGSSVAGIAEEYGTTEETLLALNRMPDAKSLLAGQVLDVPLRACSSAISSSAIDRNLRVPNASYILTANNCIMCGCSSTTWQLDCQPTQGLTPSCPAAKCGDLFLGNTSTSATSTCESTTCSYAGYTNSTSFTILANLTTSSVCNAAGVSPAAQPSHSSASRLGSPVRWSELIVGLHIALLCLGFLRRD
Ta3DLysM-RLK1	TraesCS3D02G364000	TraesCS3D02G364000.1	9	10	615	67970.2	6.3	-0.018	Cell membrane	MARHSLFFFFFFLALFLQHLHISVGLPGRSLAAATEQWQPMQCDAASLNPSSCSSYLYVTPQGRSLSEIASLFNGSASLTQPIKRRSGSEDLLVRVPCVCGAINDTMSGLFHDTAYKVSPGDTADSINGNFSRLAWNIVAAANKTITVHLLCGCSSTAPEGVVSYTVQPKDTLSNIATLFRSGSREILSLNAGVTDPDFLKEGWILLIPMGVASSSKRKFGGLPIIITVSISAAIMLLFALTIVLRLRRRSLVPNVEVPKKEMERVPSNTSIAILESRYFPSKRIDDIDPFQTERPVIFSLKAVGEATANFDEKRKIGEGGYGMVYLGFIGTHEIAVKMMKDSKSKEFFAELKVLCKVHHINVVELIGYASGEDHLYLVYEYVQNGSLSEHLHDPLLKG…
Ta6BLysM-RLK1	TraesCS6B02G196800	TraesCS6B02G196800.1.cds1	0	1	670	71057.6	8.46	-0.012	Chloroplast	MAAPPRKRALAFRTAALALLAILAVARGQQQYEANAQTNCYGRNGSSVLGYTCNATAAAAPCATYVVFRSSPPYYGTAVSISYLLGSDPAAVAEANGVPTVSPLADSRLVLAPVPCGCSPRGYYQHNSSHTIQFRGETYFIIANNTYQGLTTCQALLAQNPRHGSRDLVSGNNLTVPIRCACPSPAQAAAGVRHLLTYLVTWGDSVSAIADRFRVDTQAVLQANNLTASEIIFPFTTLLIPLKSAPTPDMLVSRAPPPAPAPPQAQQPPASGSRKWIAVGVGVGVGVLALAGLLGLMLLCVRWRRPRPGVGERGRGGKVVLDVPSSADYDALASGKHTSAATITSLSSSALVSSDARAAVESLTVYKYSELEKATAGFSEDRRVKNASVYRAEINGDAA…
Ta3BLysM-RLK1	TraesCS3B02G403100	TraesCS3B02G403100.1	9	10	615	68277.5	6.05	-0.043	Cell membrane	MARHSFFFFFFFLALFLQHLHISVGLPGRSLAAATEQWQPMQCDAASLNPSSCSSYLYVTPQGRSLSEIASLFNGSTSLTQPIKRRSGSEDLLLRVPCVCGAINDTMSGLFHDTEYKVSPDDTADSINSNFSGLAWNVIPTANKTITVHLLCGCSSMASEGVVSYTVQPKDTLSNIATLFRSGSREILSLNAGVTDPDFLKEGWILFIPMGVASSSKRKFGGLPIIITVSISAAIMLLFALTIVLRLRRRSLVPNVEVPKKEMERVPSNTSIAILESRYFPTKRIDDIDPFQTERPVIFSLKAVGEATANFDEKRKIGEGGYGMVYLGFIGTHEIAVKMMKDSKSKEFFAELKVLCKVHHINVVELIGYASGEDHLYLVYEYVQNGSLSEHLHDPLLKG…
Ta6DLysM-RLK1	TraesCS6D02G158300	TraesCS6D02G158300.1.cds1	0	1	670	70894.4	8.46	-0.005	Chloroplast. Nucleus.	MAAPPRKRGLAFRTAALALLAILAVARGQQQYEANAQTNCYGRNGSSVLGYTCNATAAAAPCATYVVFRSSPPYYGTAVSISYLLGSDPAAVADANGVPTVSPLADSRLVLAPVPCGCSPRGYYQHNSSHTIQFRGETYFIIANNTYQGLTTCQALLAQNPRHGSRDLVAGNNLTVPIRCACPSPAQAAAGVRHLLTYLVMWGDSVSAIADRFRVDTQAVLQANNLTASEIIFPFTTLLIPLKSAPTPDMLVSRAPPPAPAPPQAQQPPASSSGKWIAVGVGVGVGVLALAGLIGLILLCVRRRRPRPGVGERSRGSKVILDVPSSADYDALASGKHTSSAMTTSSSSSALVSSDARAAVESLTVYKYSDLEKATAGFSEDRRVKNASVYRAEFNGDAA…
Ta6ALysM-RLK3	TraesCS6A02G168900	TraesCS6A02G168900.1.cds1	0	1	681	71890.4	7.9	-0.029	Chloroplast. Nucleus.	MPAPTRPRGLAAAGRAALALLVLLAVAAPRCRVARAQQQYEANKQLNCYGTNDSSVLGYTCNATAAARPCASYVVFRSSPPYDSPVTISYLLNATPAALAGANAVPTVSPVAASRLVLAPLNCGCAPGGYYQHNTSYTIQFSNETYFITANITYQGLTTCQALIAQNPNHDSRKLVVGNNLTVPIRCACPSPAQAASGVRHLLTYLVTWGDGIADIAARFRVDAQAVLHANNLTDSENIYPFTTLLIPLKSEPTPDMLVSPAPPPAPAPPQAQQPPPSGGSGSGKGVAVGVGVGVGVLALAGLLGLMFLCVRRRRRPRPGVVEDGHPGKGVLDVPSSADYDPLASGKHTSSATTNSSSSSAFVSTDARAAVESLTVYKYSELEKATAGFSEDRRVKDAS…
Ta6DLysM-RLK2	TraesCS6D02G158400	TraesCS6D02G158400.1.cds1	0	1	681	71643.1	7.88	-0.001	Chloroplast	MAAPTRPRGLAATGRAALALLVLLAVAAPRCRVARAQQQYEANKQLNCYGTNGSSVLGYTCNATAAARPCASYVVFRSSPPYDSPVTISYLLNATPAALAGANAVPTVSPVAASRLVLAPLNCGCAPGGYYQHNASYTIQFSNETYFITANITYQGLTTCQALIAQNPNHDSRKLVVGNNLTVPIRCACPSPAQAASGVRHLLTYLVTWGDGIADIAARFRVDAQAVLHANNLTDSENIYPFTTLLIPLKSAPTPDMLVSPAPPPAPAPPQAQQPPPSGGSGSGKGVAVGVGVGVGVLALAGLLGLMFLCVRRRRRPRPGVVEDGHPGKGVLDVPSSADYDPLASGKHTSSATTNSSSSSAFVSTDARAAVESLTVYKYSELENATAGFSEDRRVKDAS…
Ta6DLysM-RLK3	TraesCS6D02G157900	TraesCS6D02G157900.1.cds1	0	1	681	71700.2	8.31	-0.013	Chloroplast	MAAPTRPRGLAATGRAALALLVLLAVAAPRCRVARAQQQYEANKQLNCYGTNGSSVLGYTCNATAAARPCASYVVFRSSPPYDSPVTISYLLNATTAALAGANAVPTVSPVAASRLVLAPLNCGCAPGGYYQHNASYTIQFSNETYFITANITYQGLTTCQALIAQNPNHDSRKLVVGNNLTVPIRCACPSPAQAASGVRHLLTYLVTWGDGIADIAARFRVDAQAVLHANNLTDSENIYPFTTLLIPLKSAPTPDMLVSPAPPPAPAPPQAQQPPPSGGSGSGKGAAVGVGVGVGVLALAGLLGLMFLCVRRRRRPRPGVVEDGHPGKGVLDVPSSADYDPLASGKHTSSATTNSSSSSAFVSTDARAAVESLTVYKYSELEKATAGFSEDRRVKDAS…
Ta3ALysM-RLK1	TraesCS3A02G370900	TraesCS3A02G370900.1	9	10	612	67837.9	5.91	-0.058	Cell membrane. Chloroplast. Cytoplasm. Nucleus.	MARHSFFFFLLALFLQHLHISVGLSGRSLAAATEQWQPMQCDTASLNPSCSSYLYVTPQGRSLSEIASLFNGSASLTQPIKRRSGSEDLLLRVPCVCDAINDTMSGLFHDTEYKVSPDDTADSINGNFSGLAWNIIPTSNKTITVHLLCGCSSTASEGVVSYTVQPKDTLSNIATLFRSGSREILSLNAGVTDPDFLKEGWVLFIPMGVAETSKRKFGGLPIIITVSISAAIMLLFALTIVLRLRRRSLVPNVEVPKKEMERVPSNTSIAILESRYFPSKRIDDIDPFQTERPVIFSLKAVGEATANFDEKRKIGEGGYGMVYLGFIGTHEIAVKMMKDSKSKEFFAELKVLCKVHHINVVELIGYASGEDHLYLVYEYVQNGSLSEHLHDPLLKGHQP…
Ta6DLysM-RLK5	TraesCS6D02G157800	TraesCS6D02G157800.1	1	2	637	67498.7	8.13	0.015	Chloroplast	MAAPPRKRGLAFRTAALALLAILAVARGQQQYEANAHTNCYGRNGSSVLGYTCNATAAAAPCATYVVFRSSPPYYGTAVSISYLLGSDPAAVADANGVPTVSPLADSCLVLAPVPCGCSPRGYYQHNSSHTIQFRGETYFIIIIANNTYQGLTTCQALLAQNPRHGSRDLVAGNNLTVPIRCACPSPAQAAAGVRHLLTYLVMWGDSVSAIADRFRVDTQAVLQANNLTASEIIFPFTTLLIPLKSAPTPDMLVSRAPPPAPAPPQAQQPPASSSGKWIAVGVGVGVGVLALAGLIGLTLLCVRRRRPRPGVGERSRGSKVILDVPSSADYDALASGKHTSSAMTTSSSSSALVSSDARAAVESLTVYKYSDLEKATAGFSEDRRVKNALVRLSGFCVH…
Ta6BLysM-RLK2	TraesCS6B02G197000	TraesCS6B02G197000.1.cds1	0	1	681	71973.5	8.14	-0.032	Chloroplast. Nucleus.	MAAPTRPRGLAATSRAALALLVLLAVAAPRCRVARAQQQYEANKQLNCYGTNDSSVLGYTCNATAAARPCASYVVFRSSPPYDSPISISYLLNTTPAVLADANAVPTVSPVAASRLVLAPLNCGCAPGGYYQHNTSYTIQFSNETYFITANITYQGLTTCQALIAQNPNHDSRKLVVGNNLTVPLRCACPSPAQAASGVRHLLTYLVTWGDAIADIAARFRVDAQAVLRANNLTDSENIYPFTTLLIPLKSAPTPDMLVSPAPPPAPAPPQAQQPPPSGGSGSGKGVAVGVGVGVGVLALAGLLGLMFLCVRRRRRPRPGVVEDGHPGKGVLDVPSSADYDPLASGKHTSSATTNSSSSSAFVSTDARAAVESLTVYKYSELEKATAGFSEDRRVKDAS…
Ta6ALysM-RLK1	TraesCS6A02G168800	TraesCS6A02G168800.1	1	2	603	63480.2	9.05	-0.037	Chloroplast. Nucleus.	MAAPPRKRGLTFRTAALALLAVLAVARGQQQYEANAQTNCYGRNGSSVLGYTCNTTAAAAPCATYVVFRSSPPHTIQFCQALLAQNPRHGSRDLVAGNNLTVPICWACPSPAQAAAGVRHLLTYLVTWGDSVSAIADRFRIDTQAVLQANNLTASEIIFPFTTLLIPLKSAPTPDMLVSRAPPPAPAPPQAQQPRASGSEKWIAVGVGVGVGVLALAGLLGLMLLCVRRRRPRPSVGERGRGSKVVLDVPSSADYDALASGKHTSAATMTSSSSSALVSSDARAAVESLTVYKYSELEKATAGFSEDRRVKNASVYRAEINGDAAAVKRVAGDVSGEVGILKRVNHSSLVRLSGFCVHHGDTYLVFELAENGALSDWLHGSGATLVWKQRVQAAFDVTD…
Ta3B-LysM2	TraesCS3B02G350800	TraesCS3B02G350800.1	1	2	100	10313.8	6	0.461	Cell membrane	MANHGVAALLIASLLVVAVTLADGRITVQVQRHSVSRGYAAKAVPALTCNKVNAVQTGDTCSSIADGAGLAQEDFLGFNPNINCEKIFLGQWVCLDASAA
Ta3D-LysM1	TraesCS3D02G316500	TraesCS3D02G316500.1	1	2	102	10439	5.56	0.579	Cell membrane	MANHGAAALLIASLLVAAVALADARVTAMQLQRGSINGVYALTKAVPALTCNKVSAVQTGETCSSLAESAGLSQEDFLGFNPNINCVRIFVGQWVCLDASSA
Ta3D-LysM2	TraesCS3D02G316600	TraesCS3D02G316600.1	1	2	102	10606.1	5.04	0.421	Cell membrane	MANHGVAALLIASLLVVAVTLADARITVNVQRDSVNGGYAANKKAVPVLTCNKVSAVQQGETCSSLAEDAGLTQEDFLGFNPNINCVRIFVGQWVCLDASSA
Ta3A-LysM3	TraesCS3A02G314800	TraesCS3A02G314800.1	1	2	101	10493	5.04	0.362	Cell membrane	MANHGVAALLIASLLVAVTLADARITVNVQRDSINGGYAANKKAVPALTCNKVSAVQQGETCSSLAEDAGLTQEDFLGFNPNINCVRIFVGQWVCLDASSA
Ta3A-LysM4	TraesCS3A02G314900	TraesCS3A02G314900.1	1	2	103	10645.3	6.52	0.503	Cell membrane	MAKNHGAAALLIASLLVVAVALADARFTATQMQRGSINGVYALTKAVPALTCNKVSAVQTGETCSSLAESAGLTQEDFLGFNPNINCVRIFVGQWVCLDASSA
Ta3B-LysM3	TraesCS3B02G352200	TraesCS3B02G352200.1	1	2	102	10666.2	5.61	0.368	Cell membrane	MANHGVAALLIASLLVVAVTLTDARITVNVQRDSIKGSYAANKKAVPALTCNKVSAVQQGETCSSLAEDAGLTQEDFLGFNPNINCVRIFVGQWVCLDASSA
Ta3A-LysM5	TraesCS3A02G316100	TraesCS3A02G316100.1.cds1	0	1	125	13076.2	6.68	0.569	Cell membrane	MANHGVAALLITSLLVAVTLADGRITVQVQRHSVSRGTSCQPISILQLICMCSSGQMSMRFAGYAVKAVLALACNKVNAVQTGDTCSSIADGAGLAQEDFLGFNPNINCEKIFLVQWVCLDASAA
Ta3D-LysM3	TraesCS3D02G315300	TraesCS3D02G315300.1.cds1	0	1	125	12957	6.22	0.526	Cell membrane	MANHGVAALLIASLLVAVTLADGRITVQVQRHSVSRGTSCQPISILQLICMCSSGQMCMHFAGYAAKAVPALACNKVNAVQTGDTCSSIADGAGLAQEDFLGFNPNINCEKIFLGQWVCLDASAA
Ta4D-LysM2	TraesCS4D02G035300	TraesCS4D02G035300.1	1	2	245	26916.4	8.5	-0.371	Cell membrane. Nucleus.	MSGRAGDHALPASSPAEPDPEAPSPMSGGDFPGDLLRAVLHRLPPADVARAACVCRLWRAVASDRAVLEAAFRAPWGVRRVLGDPATRAFWRAASLARFALSHTVRRGDTVPGVALKYSVQVTDIKRFNNMMSDHGIYSRERLLIPISDPEILLGSTCYIEMDHNSKREVAVFYPEGHPNGNAESVANAAAAKRRSKRILESVRRSLHVDDGTAEYYLSVTGGDPRAAMMEFSEDLRWEQRQTGH
Ta3A-LysM6	TraesCS3A02G316000	TraesCS3A02G316000.1	1	2	101	10311.9	6.68	0.498	Cell membrane	MAKNHGAAALLIASLLVVAVTLADARVTLQVQRHSVNGGYAAKAVPALTCNKVNAVQSGDTCSSIADGAGLAQEDFLGFNPNINCVKIFLGQWVCLDASAA
Ta3B-LysM4	TraesCS3B02G352100	TraesCS3B02G352100.1		2	101	10365.9	5.56	0.547	Cell membrane	MANHGAAALLIASLLVVAVTLADARITGQLQRGSINGVYALTKAVPALTCNKVSAVQTGETCSSLAESAGLSQEDFLGFNPNINCVRIFVGQWVCLDASSA
Ta3B-LysM5	TraesCS3B02G351900	TraesCS3B02G351900.1	1	2	101	10337.9	5.56	0.552	Cell membrane	MANHGAAALLIASLLVVAVTLADAKITGQLQRGSINGVYALTKAVPALTCNKVSAVQTGETCSSLAESAGLSQEDFLGFNPNINCVRIFVGQWVCLDASSA
Ta3B-LysM6	TraesCS3B02G350900	TraesCS3B02G350900.1	1	2	101	10325.9	6.69	0.505	Cell membrane	MAKNHGAAALLIASLLVVAVTLADARITVQVQRHSVNGGYAAKAVPALTCNKVNAVQSGDTCSSIAEGAGLAQEDFLGFNPNINCVKIFLGQWVCLDASAA
Ta3D-LysM4	TraesCS3D02G315400	TraesCS3D02G315400.1	1	2	101	10339.9	6.69	0.501	Cell membrane	MAKNHGVAALLIASLLVAAVTLAHARITVQLQRDSVNGGYAAKAVPALTCNKVNAVQSGDTCSSIAEGAGLAQEDFLGFNPNINCVKIFLGQWVCLDASAA
Ta3D-LysM5	TraesCS3D02G315500	TraesCS3D02G315500.1	1	2	104	10633.2	5.55	0.54	Cell membrane	MANHGVAALLIASLLVVAVTLTDARITVKATVNVQRDSINGGYAAKAVPALTCNKVNAVQSGDTCSSIAEGAGLAQEDFLGFNPNINCVKIFLGQWVCLDASAA
Ta4B-LysM2	TraesCS4B02G038000	TraesCS4B02G038000.1	1	2	245	26885.4	8.86	-0.342	Nucleus	MSSRAGDRALPASSPTEPDPEAPSAVSGGDFPADLLRAVLHRLPPADVARAACVCRLWRAVASDRAVLEAAFRAPWGVRRVLGDPATRAFWRAASLARFALSHAVRRGDTVPGVALKYSVQVTDIKRFNNMMSDHGIYSRERLLIPISNPEILLGSTCYIEMDHNSKREVAVFYPEGHPNGNAESMANAAAAKRQSKRILESVRRSLHVDDGTAEYYLSVTGGDPRAAMMEFSEDLRWEQRQAGQ
Ta5ALysM-RLK1	TraesCS5A02G552200	TraesCS5A02G552200.1	3	4	593	65732.3	8.8	-0.166	Chloroplast	MPPLAALLLLLWAAASSASAASFTCAKPSTCRSAVAYVVPNATTYEQLASRFSPTATLHHLLAANQLPPHTDTSQAIPAKTAVRIPFRCRCAGGLGQSDLDMYTGGRGDDYFMEVVTANNVAAGKYYGRRPLPCSCDKVDGSHVMHLAYVIVRAGDNISQIAAKYGLRESTLLRINNITSSQLLIRQGHILDIPLFQGMGTWSRVHYNSAHRKRRLQGGGDPGVTTSKVINIVKVVVPVLSVLVYLVTTWCYWRSARNSLSSGANGFMEFSYSDLACATNRFSRDALLGEGMFGAVYKATFKGQEVAVKRIKAEGKLEEFHRELQTVGNTRHENLVDLKGWCGKVRVIDGKTWWKRVIKVELFLVFEFISNGDLEHHLHNNDQVLSWDKRYKIVKGIGS…
TaULysM-RLK1	TraesCSU02G125700	TraesCSU02G125700.1	4	5	550	61003.8	8.11	-0.217	Nucleus	MPPLAAALLLLLWAAASSASAASFTCAKPSTCRSAVAYVVPIATTYEQLASRFSPTATLQHLLAANQLPPHTDTSKVIPAKTAVRIPFRCRCAGGVGQSDLEMYTGGRGDDYFMEVVTANNVGAGKYYGWRPLPCSCDKVDGSNVMHLAYVILRTGDNTSEIAAMYGLRESTLLRINNITSSQLLLRQGHILDIPLFHGMGTWSRVHYISTHRERRLNEGDSAVTASKLSDLACATNRFSRDALLGEGKFGAVYKATLKGQVVAVKKIKAEGKLEDFHRELQTVGNTRHENLVDLKGWCGKIRVIDGKTWWKRVIKVELFLVFEFIPNGDLERHLDNSNQVLSWDKRYKIVKGIGSALHYLHHECNPCILHRDIKPGNILLDEYFNAKLGDFGLSMITS…
Ta6ALysM-RLK2	TraesCS6A02G258900	TraesCS6A02G258900.1	1	2	648	69412.3	6.12	-0.004	Chloroplast. Nucleus	MMMPLTRRRLLATLLCLCALPSPARSQNASATPAPASVEGFNCSANGTYPCQAYALYRAGFAGVPLDLAAVGDLFGVSRFMLAHANNLSTSAAPAAGQPLLVPLQCGCPSGSPNAYAPTQYQISSGDTFWIVSVTKLQNLTQYQAVERVNPTVVPTKLEVADMVTFPIFCQCPTAAQNATALVTYVMQQGDTYASIAAAFAVDAQSLVSLNGPERGTQLFSEILVPLRRKVPQWLPPIVTRNDVPATPPSPPPTATPGPSDVADNRGGVVTGLAVGLGVVGGLWLLQLLLLGCLWRRLKATGRRGDAVASGEGGEGGRSGKSASGSGGVGGERFLVSDISEWLDKYRVFKVEELERGTDGFDDAHLIQGSVYKANIGGEVFAVKKMKWDACEELKILQK…
Ta3BLysM-RLK2	TraesCS3B02G588200	TraesCS3B02G588200.1	3	4	593	65836.3	8.23	-0.154	Chloroplast. Cytoplasm. Nucleus.	MPPLAALLLLLWAAASSASAAASFTCAKPSTCRSAVAYVVPIATTYEQLASRFSPSVTLQHLFAANQLPPHTDTSQAIPAKTSVRIPFRCRCAGGVGQSDLEIYTGGRGDDYFMEVVTANNVAAGKYYGRRLLPCSCDKVDGCNVMHLAYVILRTGDNTSEIAAKYGLRDATLLRINNITSSQLLLRQGHILDIPLFQGMGTWSSVHYISAHRRRRLEDGNGEIKATRVLNIVKVFIPVVSVLVYLITTWCYWRNARNSLSSGANGFMEFGYRDLACATNRFSRDALLGEGKFGAVYKATFKGQEVAVKRIKAEGKLEDFHRELQTVGNTRHENLVDLKGWCGKVRVIDGKTWWKRVIKVELFLVFEFIPNGDLEHHLHNSDQVLSWDKRYKIVKGIGS…
Ta6BLysM-RLK3	TraesCS6B02G266500	TraesCS6B02G266500.1	1	2	716	76675.2	7	-0.14	Chloroplast	MPRNPTSAGRRPQPHPHPTHPPLTTTAAGAAAQHHRPPPYVTPELPPASHHHHPKPRPFPSRSAAQAMMPLTRRRLLATLLCLFALPAPARSQNASATPAPASVEGFNCSANGTYPCQAYALYRAGFAGVPLDLSAVGDLFAVSRFMLAHANNLSTSAAPAAGQPLLVPLQCGCPSGSPNAYAPTQYQISSGDTFWIVSVTKLQNLTQYQAVERVNPTVVPTKLEVGDMVTFPIFCQCPTAAQNATGLVTYVMQQGDTYASIAAAFAVDAQSLVSLNGPERGTQLFSEILVPLRRQVPQWLPPIVTRNDESATPPSPPPTATPGPSDVADNRDGVVTGLAVGLGVVGGLWLLQLLLLGCLWRRLKAKGRRGDAVASGDGGEGGRSGKSASGSGGVGGER…
Ta6DLysM-RLK4	TraesCS6D02G240100	TraesCS6D02G240100.1	1	2	714	76438	7.87	-0.112	Chloroplast. Nucleus.	MLRNPTSAGRRPQPHPHPTSPPLTTTAAGAAAQHHRPPAYVTPELPPASHHHHRPKPRPFALRSAAQAMTPLTRRRLLTTLLCLCALAAPARSQNASATPAPASVEGFNCSANGTYPCQAYALYRAGFAGVPLDLAAEGDLFGVSRFMLAHANNLSTSAAPAAGQPLLVPLQCGCPSGSPNAYAPTQYQISSGDTFWIVSVTKLQNLTQYQAVERVNPTVVPTKLEVGDMVTFPIFCQCPTAAQNATALVTYVMQQGDTYASIAAAFAVDAQSLVSLNGPERGTQLFSEILVPLRRKVPQWLPPIVTRNDVSATPPSPPPTATPGPSDVADNRDGVVTGLAVGLGVVGGLWLLQLLLLGCLWRRLKSNGRRGDAVASGDGGRSGKSASGSGGVGGERFL…
Ta7ALysM-RLK1	TraesCS7A02G061600	TraesCS7A02G061600.1.cds1	0	1	640	68038.4	4.89	0.14	Chloroplast	MAITVHHVLLALALIPLAAAQQEYQANAQSDCYANNGSSVLGYTCTNTSSSPPACDTYLAFRSDLPSYGSPITVAFLLNASAPAIAAANHVPVAAPVRNNTLLLVPVPCACTAAGRYQHDAAYAVQFVDETYFSIADDTYQGLSTCQALMAQNPVRDSDILPGVALTVPLRCACPSAAQAAAGVRYLVTYVLDWDDNAFTVAQRFGADYQALLHANGITDDTTVYPFTTMLVPLKDPPTSQIPVVLPAPPAAPPAPASDLVPTASSSESSRWWITVGVGAGCSALALGVLALFLLWRRCCRHGDRNTKTAPWQAPAKGALMWPTVEAVDVREAVWSLTVHDYGDLERATSGFSEEQRLGNSSVYRAVINGGAAAVKRVPGDDMGAETEVSVLGRLNHSS…
Ta7B-LysM2	TraesCS7B02G486800	TraesCS7B02G486800.1	2	3	333	35592.7	9.02	-0.596	Cell membrane. Nucleus.	MGISHPLSDEFYGGPRGGGLGLGSALLLSPDRTPPPPPASCCSPVDGGQEDFLQHEVSRMDTLAGIAIKYGVQISDIKRANSLMTDSQMYAHKALLIPLTGRPMPSSVKRNGSSLRLKRAWAPNNQQNRDIVDSLDSVNSRLQQSSLAMSSLQSYYGLSSQRGDDMDLSTEMSLYSKGSSQVTGSEILPISSSPPDSTQSTGRSNGAAKEKQDGSIRRRQKVEADTNDDLLSDSIKMIKSFLPRPVSSMRLSTDSSSPDSAARSNGGSFLDGFKSAVRRSPSAPSFADSENGGAGGSMWSSSKWTFNHESFTRPLLDGLPKPSPGRRMKAALD
Ta7D-LysM2	TraesCS7D02G549400	TraesCS7D02G549400.1	2	3	328	35012	8.35	-0.636	Cell membrane. Nucleus.	MGISHPLSDEFYGGPRGGGLGSALLLSPSSPPPPASCCSPVDDGQEDFLQHQVSRMDTLAGIAIKYGVEISDIKRANSLVTDSQMYAHKALLIPLPGRPMPSSVKLNGSSLRSKRAWAPNNQQNRDIMDSLDSVKSRQQQSSLAMSSLQSYYGLSSERGDDMDCSTEMSLYSKGGSQGIGSEISPNASPPPDSTQSTGRGNGATKEKQDGSIRRRQKVEADTNDDLLSDSIKMIKSFLPRPVSSMRLSTDSSSPDSAAKSNGGSFLDGFKSVVRRSPSAPSFADSENGGGVSMWSSSKWTFNHESFTRPLLDGLPKPSPGRRMKAALD
Ta7A-LysM3	TraesCS7A02G560400	TraesCS7A02G560400.1	2	3	327	34975.9	7.75	-0.603	Cell membrane. Nucleus.	MGISHPLSDEFYGGPRGGGLGSALLLSPERTPPPASCCSPVDDGQEDFLQHQVSRMDTLAGIAIKYGVEISDIKRANSLVTDSQMYAHKALLIPLPGRPMPSSVKLNGSSLRSKRAWAPNNQQNGDIVNSLDSDKSRQQQSSLAMSSLQSYYGLSSQGGDDMDLSTEMSLYSKGSSQGIGSEILPISSSPPDSTQSTGRGNGATKEKQDGSIRRRQKVEADTQDDLLSDSIKMIKSFLPRPVSSMRLNTDAGSPDPAARSSGGSFLDGFKSVVRRSPSAPSFADSENNGVSMWSSSKWTFNHESFTRPLLDGLPKPATGRRMKAALD
Ta7DLysM-RLK1	TraesCS7D02G056600	TraesCS7D02G056600.1.cds1	0	1	652	69980.5	5.53	0.087	Chloroplast	MPHLRGHAPAAAMAIAIAVHHLLLALALFPLTAAQQEYQANGQSDCYVNNGSSVLGYTCTNTSSSPPACATYVAFRSDLPSFGSPITVAYLLNASAPAVAAANNVPVASLVRNNTLLLVPVPCACTAAGRYQHDTAYAVQYAHETYFSIANYTYQGLSTCQALMAQNPARDSDIYPGVALTVPLRCACPSVAQAAAGVRYLVTYVLDWDDYALTVAQRFGADYQALLRANSIDEDTTVYPFTTMLVPLKDPPTSQMAVVLPPPAPASDLVPTASSSESSRWWVNVGAGAGCSALALGVVLALFLLWRQCWRHSDRNTKTTPWQAPAKGALMWPTVEAVDVREAVWSLTVHDYGDLERATSGFSEEHRIGYSSVYRAVINGDTAAVKRVPGDDMGAEAEV…
