# Supplementary material for: Genome-Wide Analysis of LysM-Containing Gene Family in Wheat: Structural and Phylogenetic Analysis during Development and Defense
Source: Genes (Basel). 2020 Dec 29;12(1):31. doi: 10.3390/genes12010031 (PMC7823900; doi:10.3390/genes12010031)
Supplement: Supplementary file 1 [file genes-12-00031-s001.zip › Supplement table 2 one-to-one orthologous relationships.xlsx]

## Sheet: Wheat-H.vulgare
Supplement table 2 One-to-one orthologous relationships between wheat and H.vulgare.
LYP and LYK Gene Name	LYP and LYK Gene ID	HvLysM Gene ID
Ta6B-LysM1	TraesCS6B02G359500.1	HORVU6Hr1G080030.2
Ta7B-LysM1	TraesCS7B02G073300.1	HORVU7Hr1G035300.3
Ta6D-LysM1	TraesCS6D02G307700.1	HORVU6Hr1G080030.2
Ta7A-LysM1	TraesCS7A02G168500.1	HORVU7Hr1G035300.3
Ta5A-LysM1	TraesCS5A02G234700.1	HORVU5Hr1G067650.3
Ta7D-LysM1	TraesCS7D02G169400.1	HORVU7Hr1G035300.3
Ta5B-LysM1	TraesCS5B02G233200.1	HORVU5Hr1G067650.3
Ta6A-LysM1	TraesCS6A02G328800.1	HORVU6Hr1G080030.2
Ta5D-LysM1	TraesCS5D02G241600.1	HORVU5Hr1G067650.3
Ta5D-LysM2	TraesCS5D02G354000.1	HORVU5Hr1G086610.1
Ta5A-LysM3	TraesCS5A02G347800.1	HORVU5Hr1G086610.1
Ta5B-LysM2	TraesCS5B02G348800.1	HORVU5Hr1G086610.1
Ta3DLysM-RLK1	TraesCS3D02G364000.1	HORVU3Hr1G084510.4
Ta3BLysM-RLK1	TraesCS3B02G403100.1	HORVU3Hr1G084510.4
Ta3ALysM-RLK1	TraesCS3A02G370900.1	HORVU3Hr1G084510.4
Ta6DLysM-RLK5	TraesCS6D02G157800.1	HORVU6Hr1G034570.2
Ta6ALysM-RLK1	TraesCS6A02G168800.1	HORVU6Hr1G034570.2
Ta3D-LysM2	TraesCS3D02G316600.1	HORVU3Hr1G077110.51
Ta3B-LysM4	TraesCS3B02G352100.1	HORVU3Hr1G077110.51
Ta3B-LysM6	TraesCS3B02G350900.1	HORVU3Hr1G077110.51
Ta3D-LysM5	TraesCS3D02G315500.1	HORVU3Hr1G077110.51

## Sheet: Wheat-T.dicoccoides
Supplement table 2 One-to-one orthologous relationships between wheat and T.dicoccoides.
LYP and LYK Gene Name	LYP and LYK Gene ID	TdLysM Gene ID
Ta4B-LysM1-3	TraesCS4B02G329500.3	TRIDC4BG055300.2
Ta6B-LysM1	TraesCS6B02G359500.1	TRIDC6AG049300.3
Ta7B-LysM1	TraesCS7B02G073300.1	TRIDC7AG020960.2
Ta4D-LysM1-1	TraesCS4D02G326400.1	TRIDC4BG055300.2
Ta6D-LysM1	TraesCS6D02G307700.1	TRIDC6AG049300.3
Ta7A-LysM1	TraesCS7A02G168500.1	TRIDC7AG020960.2
Ta5A-LysM1	TraesCS5A02G234700.1	TRIDC5AG037170.1
Ta7D-LysM1	TraesCS7D02G169400.1	TRIDC7AG020960.2
Ta5B-LysM1	TraesCS5B02G233200.1	TRIDC5AG037170.1
Ta6A-LysM1	TraesCS6A02G328800.1	TRIDC6AG049300.3
Ta5D-LysM1	TraesCS5D02G241600.1	TRIDC5AG037170.1
Ta5A-LysM2	TraesCS5A02G501100.1	TRIDC4BG055300.2
Ta5D-LysM2	TraesCS5D02G354000.1	TRIDC5BG054980.1
Ta5A-LysM3	TraesCS5A02G347800.1	TRIDC5AG050740.1
Ta5B-LysM2	TraesCS5B02G348800.1	TRIDC5BG054980.1
Ta3DLysM-RLK1	TraesCS3D02G364000.1	TRIDC3AG053320.1
Ta3BLysM-RLK1	TraesCS3B02G403100.1	TRIDC3AG053320.1
Ta3ALysM-RLK1	TraesCS3A02G370900.1	TRIDC3AG053320.1
Ta6DLysM-RLK5	TraesCS6D02G157800.1	TRIDC6AG024210.2
Ta6ALysM-RLK1	TraesCS6A02G168800.1	TRIDC6AG024210.2
Ta3D-LysM2	TraesCS3D02G316600.1	TRIDC3AG046390.1
Ta3A-LysM4	TraesCS3A02G314900.1	TRIDC3AG046390.1
Ta4D-LysM2	TraesCS4D02G035300.1	TRIDC4AG042790.1
Ta4A-LysM1	TraesCS4A02G275700.1	TRIDC4AG042790.1
Ta3A-LysM6	TraesCS3A02G316000.1	TRIDC3AG046390.1
Ta3B-LysM4	TraesCS3B02G352100.1	TRIDC3AG046390.1
Ta3B-LysM6	TraesCS3B02G350900.1	TRIDC3AG046390.1
Ta3D-LysM5	TraesCS3D02G315500.1	TRIDC3AG046390.1
Ta4B-LysM2	TraesCS4B02G038000.1	TRIDC4AG042790.1
Ta5ALysM-RLK1	TraesCS5A02G552200.1	TRIDC4BG062990.2
TaULysM-RLK1	TraesCSU02G125700.1	TRIDC4BG062990.2
Ta6ALysM-RLK2	TraesCS6A02G258900.1	TRIDC6AG039880.1
Ta6BLysM-RLK3	TraesCS6B02G266500.1	TRIDC6BG046770.1
Ta6DLysM-RLK4	TraesCS6D02G240100.1	TRIDC6AG039880.1
Ta7B-LysM2	TraesCS7B02G486800.1	TRIDC7BG075940.1
Ta7D-LysM2	TraesCS7D02G549400.1	TRIDC7AG077630.1
Ta7A-LysM3	TraesCS7A02G560400.1	TRIDC7AG077630.1

## Sheet: Wheat-O.sativa
Supplement table 2 One-to-one orthologous relationships between wheat and O.sativa.
LYP and LYK Gene Name	LYP and LYK Gene ID	OsLysM Gene ID
Ta4B-LysM1-3	TraesCS4B02G329500.3	Os03t0133400-01
Ta6B-LysM1	TraesCS6B02G359500.1	Os06t0208800-01
Ta7B-LysM1	TraesCS7B02G073300.1	Os06t0208800-01
Ta4D-LysM1-1	TraesCS4D02G326400.1	Os03t0133400-01
Ta6D-LysM1	TraesCS6D02G307700.1	Os06t0208800-01
Ta7A-LysM1	TraesCS7A02G168500.1	Os06t0208800-01
Ta5A-LysM1	TraesCS5A02G234700.1	Os09t0452200-01
Ta7D-LysM1	TraesCS7D02G169400.1	Os06t0208800-01
Ta5B-LysM1	TraesCS5B02G233200.1	Os09t0452200-01
Ta6A-LysM1	TraesCS6A02G328800.1	Os06t0208800-01
Ta5D-LysM1	TraesCS5D02G241600.1	Os09t0452200-01
Ta5A-LysM2	TraesCS5A02G501100.1	Os03t0133400-01
Ta5D-LysM2	TraesCS5D02G354000.1	Os09t0548200-01
Ta5A-LysM3	TraesCS5A02G347800.1	Os09t0548200-01
Ta5B-LysM2	TraesCS5B02G348800.1	Os09t0548200-01
Ta6DLysM-RLK5	TraesCS6D02G157800.1	Os06t0625200-00
Ta3D-LysM2	TraesCS3D02G316600.1	Os01t0782901-01
Ta4D-LysM2	TraesCS4D02G035300.1	Os03t0699600-01
Ta4A-LysM1	TraesCS4A02G275700.1	Os03t0699600-01
Ta3D-LysM5	TraesCS3D02G315500.1	Os01t0782901-01
Ta4B-LysM2	TraesCS4B02G038000.1	Os03t0699600-01
Ta6ALysM-RLK2	TraesCS6A02G258900.1	Os02t0681700-01
Ta6BLysM-RLK3	TraesCS6B02G266500.1	Os02t0681700-01
Ta6DLysM-RLK4	TraesCS6D02G240100.1	Os02t0681700-01
Ta7A-LysM3	TraesCS7A02G560400.1	Os06t0729900-00

## Sheet: Wheat-T.turgidum
Supplement table 2 One-to-one orthologous relationships between wheat and T.turgidum.
LYP and LYK Gene Name	LYP and LYK Gene ID	TtLysM Gene ID
Ta4B-LysM1-3	TraesCS4B02G329500.3	TRITD4Bv1G186740.7
Ta6B-LysM1	TraesCS6B02G359500.1	TRITD6Av1G198460.1
Ta7B-LysM1	TraesCS7B02G073300.1	TRITD7Av1G053980.1
Ta4D-LysM1-1	TraesCS4D02G326400.1	TRITD4Bv1G186740.7
Ta6D-LysM1	TraesCS6D02G307700.1	TRITD6Av1G198460.1
Ta7A-LysM1	TraesCS7A02G168500.1	TRITD7Av1G053980.1
Ta5A-LysM1	TraesCS5A02G234700.1	TRITD5Av1G147440.1
Ta7D-LysM1	TraesCS7D02G169400.1	TRITD7Av1G053980.1
Ta5B-LysM1	TraesCS5B02G233200.1	TRITD5Av1G147440.1
Ta6A-LysM1	TraesCS6A02G328800.1	TRITD6Av1G198460.1
Ta5D-LysM1	TraesCS5D02G241600.1	TRITD5Av1G147440.1
Ta5A-LysM2	TraesCS5A02G501100.1	TRITD4Bv1G186740.7
Ta5D-LysM2	TraesCS5D02G354000.1	TRITD5Av1G190140.1
Ta5A-LysM3	TraesCS5A02G347800.1	TRITD5Av1G190140.1
Ta5B-LysM2	TraesCS5B02G348800.1	TRITD5Av1G190140.1
Ta3DLysM-RLK1	TraesCS3D02G364000.1	TRITD3Av1G221050.1
Ta3BLysM-RLK1	TraesCS3B02G403100.1	TRITD3Av1G221050.1
Ta3ALysM-RLK1	TraesCS3A02G370900.1	TRITD3Av1G221050.1
Ta6DLysM-RLK5	TraesCS6D02G157800.1	TRITD6Av1G071030.2
Ta6ALysM-RLK1	TraesCS6A02G168800.1	TRITD6Av1G071030.2
Ta3D-LysM2	TraesCS3D02G316600.1	TRITD3Av1G201740.1/TRITD3Av1G202040.12
Ta3A-LysM4	TraesCS3A02G314900.1	TRITD3Av1G201740.1/TRITD3Av1G202040.12
Ta3A-LysM6	TraesCS3A02G316000.1	TRITD3Av1G201740.1/TRITD3Av1G202040.12
Ta3B-LysM4	TraesCS3B02G352100.1	TRITD3Av1G201740.1/TRITD3Av1G202040.12
Ta3B-LysM6	TraesCS3B02G350900.1	TRITD3Bv1G178180.1/TRITD3Bv1G178570.1
Ta3D-LysM5	TraesCS3D02G315500.1	TRITD3Av1G201740.1/TRITD3Av1G202040.12
Ta5ALysM-RLK1	TraesCS5A02G552200.1	TRITD5Av1G256460.2
TaULysM-RLK1	TraesCSU02G125700.1	TRITD5Av1G256460.2
Ta6ALysM-RLK2	TraesCS6A02G258900.1	TRITD6Av1G165830.1
Ta6BLysM-RLK3	TraesCS6B02G266500.1	TRITD6Av1G165830.1
Ta6DLysM-RLK4	TraesCS6D02G240100.1	TRITD6Av1G165830.1
Ta4ALysM-RLK1	TraesCS4A02G427200.1	TRITD7Av1G015620.1
Ta7B-LysM2	TraesCS7B02G486800.1	TRITD7Bv1G232220.1
Ta7D-LysM2	TraesCS7D02G549400.1	TRITD7Bv1G232220.1
Ta7A-LysM3	TraesCS7A02G560400.1	TRITD7Bv1G232220.1
